# Supplementary material for: Overexpression of p62/IMP2 can Promote Cell Migration in Hepatocellular Carcinoma via Activation of the Wnt/β-Catenin Pathway
Source: Cancers (Basel). 2019 Dec 18;12(1):7. doi: 10.3390/cancers12010007 (PMC7017416; doi:10.3390/cancers12010007)
Supplement: Supplementary file 1 [file cancers-12-00007-s001.zip]

Archive with 4 entries (3 files):
- cancers-643591-supplementary materials/
- cancers-643591-supplementary materials/cancers-643591-supplementary (Figures).pdf
- cancers-643591-supplementary materials/Table S1.xlsx
- cancers-643591-supplementary materials/Table S2.xlsx
