# Supplementary material for: Overexpression of p62/IMP2 can Promote Cell Migration in Hepatocellular Carcinoma via Activation of the Wnt/β-Catenin Pathway
Source: Cancers (Basel). 2019 Dec 18;12(1):7. doi: 10.3390/cancers12010007 (PMC7017416; doi:10.3390/cancers12010007)
Supplement: Supplementary file 1 [file cancers-12-00007-s001.zip › cancers-643591-supplementary materials/Table S1.xlsx]

## Sheet: Differentially expressed genes_
Table S1. Differentially expressed gene between IGF2BP2 high expression group and low expression group
	baseMean	log2FoldChange	lfcSE	stat	pvalue	padj	ensembl_gene_id	symbol	entrezid
ENSG00000174123	33.5122	1.64487	0.19612	8.38708	4.9838e-17	2.83111e-15	ENSG00000174123	TLR10	81793
ENSG00000250420	6.34297	2.38929	0.422887	5.64994	1.60504e-08	1.66164e-07	ENSG00000250420	AACSP1	729522
ENSG00000271824	204.776	1.93164	0.320888	6.01968	1.74764e-09	2.19267e-08	ENSG00000271824	SMIM32	389332
ENSG00000177519	2.22773	1.61812	0.380031	4.25788	2.06376e-05	0.000108195	ENSG00000177519	RPRM	56475
ENSG00000105048	48.9267	1.99525	0.263944	7.55937	4.05021e-14	1.27039e-12	ENSG00000105048	TNNT1	7138
ENSG00000223561	28.36	-3.66372	0.29089	-12.5949	2.25354e-36	3.27505e-33	ENSG00000223561	LOC646588	646588
ENSG00000236013	2.74446	-1.52069	0.318361	-4.77661	1.78272e-06	1.18958e-05	ENSG00000236013	LOC100507477	100507477
ENSG00000171243	34.9933	1.70577	0.248654	6.86002	6.88489e-12	1.38728e-10	ENSG00000171243	SOSTDC1	25928
ENSG00000167311	13.0286	1.82951	0.268439	6.81534	9.40394e-12	1.85233e-10	ENSG00000167311	ART5	116969
ENSG00000006377	21.1062	2.9533	0.422703	6.98671	2.81402e-12	6.12673e-11	ENSG00000006377	DLX6	1750
ENSG00000150750	7.57238	2.8445	0.482543	5.89481	3.75118e-09	4.38031e-08	ENSG00000150750	C11orf53	341032
ENSG00000233531	0.583896	1.64336	0.603509	2.72302	0.00646891	0.0170312	ENSG00000233531	DEFA10P	449493
ENSG00000238269	34.8353	2.25124	0.405827	5.54728	2.90152e-08	2.83321e-07	ENSG00000238269	PAGE2B	389860
ENSG00000245857	1.39776	1.51922	0.36614	4.14928	3.33524e-05	0.000166162	ENSG00000245857	GS1-24F4.2	100652791
ENSG00000184351	0.698239	1.60987	0.627634	2.56498	0.0103183	0.0255061	ENSG00000184351	KRTAP19-1	337882
ENSG00000249853	2.23925	2.80002	0.45791	6.11477	9.66948e-10	1.27077e-08	ENSG00000249853	HS3ST5	222537
ENSG00000180432	16234.5	-1.91489	0.223673	-8.56111	1.11784e-17	7.14085e-16	ENSG00000180432	CYP8B1	1582
ENSG00000185634	34.3683	-1.73804	0.217886	-7.97684	1.50123e-15	6.35455e-14	ENSG00000185634	SHC4	399694
ENSG00000101144	34.7964	2.47783	0.346849	7.14383	9.07637e-13	2.20456e-11	ENSG00000101144	BMP7	655
ENSG00000167434	72.4768	-2.42834	0.232314	-10.4528	1.42218e-25	3.87534e-23	ENSG00000167434	CA4	762
ENSG00000249641	0.78918	1.81742	0.61252	2.96711	0.0030061	0.00882574	ENSG00000249641	HOXC13-AS	100874366
ENSG00000169548	2.14927	3.3631	0.412821	8.14663	3.74192e-16	1.78055e-14	ENSG00000169548	ZNF280A	129025
ENSG00000078579	2.26526	1.75784	0.342826	5.12749	2.93629e-07	2.30924e-06	ENSG00000078579	FGF20	26281
ENSG00000149124	3633.65	-1.67976	0.222487	-7.54992	4.35524e-14	1.35873e-12	ENSG00000149124	GLYAT	10249
ENSG00000078898	806.952	3.11257	0.345884	8.99889	2.28012e-19	2.06032e-17	ENSG00000078898	BPIFB2	80341
ENSG00000127412	1.58207	1.80522	0.355011	5.08497	3.67681e-07	2.83036e-06	ENSG00000127412	TRPV5	56302
ENSG00000167798	4273.7	-1.53513	0.185173	-8.29025	1.13015e-16	5.96345e-15	ENSG00000167798	C3P1	388503
ENSG00000277586	6.94049	1.85593	0.319763	5.80409	6.47164e-09	7.25747e-08	ENSG00000277586	NEFL	4747
ENSG00000125869	40.9258	1.8634	0.232523	8.01384	1.11182e-15	4.8113e-14	ENSG00000125869	LAMP5	24141
ENSG00000164651	23.4947	3.72575	0.396995	9.38487	6.29939e-21	8.10761e-19	ENSG00000164651	SP8	221833
ENSG00000130600	31586.8	3.00218	0.273992	10.9572	6.13902e-28	2.4898e-25	ENSG00000130600	H19	283120
ENSG00000164744	3.23322	1.75618	0.278403	6.30803	2.82603e-10	4.14505e-09	ENSG00000164744	SUN3	256979
ENSG00000187806	0.649401	-1.97747	0.51833	-3.81508	0.000136138	0.00058091	ENSG00000187806	TMEM202	338949
ENSG00000246228	6.60768	1.62135	0.264827	6.12228	9.22454e-10	1.2215e-08	ENSG00000246228	CASC8	727677
ENSG00000204688	1.46376	2.66811	0.445057	5.99498	2.03511e-09	2.52158e-08	ENSG00000204688	OR2H1	26716
ENSG00000250742	137.762	1.91193	0.190251	10.0495	9.23451e-24	1.89465e-21	ENSG00000250742	LINC02381	400043
ENSG00000278195	14.6255	3.12332	0.272798	11.4492	2.3728e-30	1.56152e-27	ENSG00000278195	SSTR3	6753
ENSG00000185038	365.6	-3.80737	0.250885	-15.1757	5.12199e-52	3.573e-48	ENSG00000185038	MROH2A	339766
ENSG00000146233	740.152	-1.5195	0.202783	-7.49322	6.72034e-14	2.01894e-12	ENSG00000146233	CYP39A1	51302
ENSG00000239589	7.07466	1.51232	0.640015	2.36294	0.0181306	0.0411649	ENSG00000239589	LINC00879	255025
ENSG00000072041	9.2747	3.88434	0.520386	7.46434	8.37162e-14	2.47243e-12	ENSG00000072041	SLC6A15	55117
ENSG00000172318	22.4007	-2.32178	0.327641	-7.08636	1.37687e-12	3.21982e-11	ENSG00000172318	B3GALT1	8708
ENSG00000171136	1.71731	1.62606	0.425871	3.8182	0.000134427	0.000574523	ENSG00000171136	RLN3	117579
ENSG00000147381	14.4203	5.29703	0.614738	8.61673	6.88946e-18	4.60327e-16	ENSG00000147381	MAGEA4	4103
ENSG00000205212	5.25331	2.41731	0.464492	5.20421	1.94828e-07	1.59479e-06	ENSG00000205212	CCDC144NL	339184
ENSG00000180861	16.479	3.30403	0.365406	9.04207	1.53738e-19	1.42953e-17	ENSG00000180861	LINC01559	283422
ENSG00000231031	1.42077	2.35814	0.607875	3.87933	0.000104746	0.000459668	ENSG00000231031	LINC01804	101926966
ENSG00000196289	1.63309	1.77848	0.312655	5.68831	1.28306e-08	1.35735e-07	ENSG00000196289	BECN2	441925
ENSG00000073792	850.984	3.0931	0.150394	20.5666	5.46472e-94	9.5302e-90	ENSG00000073792	IGF2BP2	10644
ENSG00000238062	6.48353	1.95899	0.184967	10.591	3.27924e-26	1.0033e-23	ENSG00000238062	SPATA3-AS1	348761
ENSG00000250546	1.81209	2.06564	0.510595	4.04556	5.21989e-05	0.000247774	ENSG00000250546	LOC101928978	101928978
ENSG00000159184	31.7693	2.10111	0.419891	5.00394	5.61695e-07	4.16967e-06	ENSG00000159184	HOXB13	10481
ENSG00000206073	2.1046	2.2384	0.594546	3.76489	0.000166626	0.000694353	ENSG00000206073	SERPINB4	6318
ENSG00000257743	57.3622	2.40825	0.324745	7.41583	1.20868e-13	3.4612e-12	ENSG00000257743	MGAM2	93432
ENSG00000216921	17.1747	-2.7921	0.293153	-9.52436	1.66058e-21	2.37375e-19	ENSG00000216921	LOC285095	285095
ENSG00000204460	1.71934	2.23287	0.581886	3.8373	0.000124392	0.000535309	ENSG00000204460	LINC01854	151121
ENSG00000188175	2.6102	1.91077	0.270945	7.05224	1.76065e-12	4.02158e-11	ENSG00000188175	HEPACAM2	253012
ENSG00000083067	55.0563	-1.59096	0.21179	-7.51199	5.82365e-14	1.76782e-12	ENSG00000083067	TRPM3	80036
ENSG00000246379	11.8798	-1.50897	0.261099	-5.77929	7.50161e-09	8.27479e-08	ENSG00000246379	LOC283856	283856
ENSG00000155897	58.1247	-3.77058	0.396627	-9.50662	1.96964e-21	2.77012e-19	ENSG00000155897	ADCY8	114
ENSG00000162383	508.41	2.24553	0.243158	9.23486	2.58613e-20	2.85867e-18	ENSG00000162383	SLC1A7	6512
ENSG00000227877	1.71441	1.64122	0.369338	4.44367	8.84364e-06	5.04675e-05	ENSG00000227877	MRLN	100507027
ENSG00000110427	23.3574	1.7902	0.225796	7.92841	2.21973e-15	9.0446e-14	ENSG00000110427	KIAA1549L	25758
ENSG00000117586	184.154	1.53245	0.122114	12.5493	4.00857e-36	5.59259e-33	ENSG00000117586	TNFSF4	7292
ENSG00000160886	18.6491	1.69673	0.237713	7.13774	9.48758e-13	2.29326e-11	ENSG00000160886	LY6K	54742
ENSG00000147588	1.6204	1.54877	0.520685	2.97449	0.00293476	0.0086454	ENSG00000147588	PMP2	5375
ENSG00000115297	5.83495	1.75756	0.31616	5.55908	2.71204e-08	2.6661e-07	ENSG00000115297	TLX2	3196
ENSG00000173432	51206	-1.91528	0.272329	-7.03296	2.022e-12	4.55297e-11	ENSG00000173432	SAA1	6288
ENSG00000248587	36.6084	-1.68701	0.268788	-6.27635	3.46615e-10	5.00397e-09	ENSG00000248587	GDNF-AS1	100861519
ENSG00000100373	471.309	1.94993	0.321546	6.06423	1.32591e-09	1.69587e-08	ENSG00000100373	UPK3A	7380
ENSG00000105668	20.0527	1.66723	0.217942	7.64986	2.01201e-14	6.64555e-13	ENSG00000105668	UPK1A	11045
ENSG00000125148	26323	-1.65126	0.193617	-8.52848	1.48281e-17	9.26865e-16	ENSG00000125148	MT2A	4502
ENSG00000073067	20.7226	2.03147	0.191503	10.6081	2.73342e-26	8.66717e-24	ENSG00000073067	CYP2W1	54905
ENSG00000186895	0.939996	1.6622	0.443655	3.74662	0.000179235	0.000740266	ENSG00000186895	FGF3	2248
ENSG00000115616	9.7115	1.71229	0.232321	7.37035	1.70177e-13	4.73333e-12	ENSG00000115616	SLC9A2	6549
ENSG00000103723	13.0105	1.69258	0.274166	6.17356	6.67685e-10	9.08629e-09	ENSG00000103723	AP3B2	8120
ENSG00000164076	3.22657	1.72697	0.336853	5.12678	2.94738e-07	2.31692e-06	ENSG00000164076	CAMKV	79012
ENSG00000160868	57157.5	-2.32145	0.298381	-7.78014	7.2443e-15	2.64027e-13	ENSG00000160868	CYP3A4	1576
ENSG00000100604	42.0175	3.20677	0.290053	11.0558	2.05481e-28	8.84811e-26	ENSG00000100604	CHGA	1113
ENSG00000164794	1.15508	1.78752	0.547685	3.26378	0.00109938	0.00366765	ENSG00000164794	KCNV1	27012
ENSG00000198633	6.65856	1.68464	0.301275	5.59171	2.2484e-08	2.24319e-07	ENSG00000198633	ZNF534	147658
ENSG00000250103	0.470452	1.86267	0.790952	2.35498	0.0185238	0.0418997	ENSG00000250103	PANCR	110231149
ENSG00000183631	0.581613	-1.61968	0.604897	-2.67761	0.0074149	0.0191616	ENSG00000183631	PRR32	100130613
ENSG00000162344	208.199	1.62705	0.329146	4.94324	7.68347e-07	5.56231e-06	ENSG00000162344	FGF19	9965
ENSG00000174473	11.8476	-1.77858	0.347569	-5.1172	3.101e-07	2.42728e-06	ENSG00000174473	GALNTL6	442117
ENSG00000111700	991.327	-1.51411	0.302703	-5.00197	5.67477e-07	4.2086e-06	ENSG00000111700	SLCO1B3	28234
ENSG00000250451	6.32904	2.38719	0.432023	5.5256	3.28362e-08	3.16992e-07	ENSG00000250451	HOXC-AS1	100874363
ENSG00000184502	8.14277	2.91694	0.495832	5.88291	4.0312e-09	4.67434e-08	ENSG00000184502	GAST	2520
ENSG00000238033	1.33193	3.43181	0.644594	5.32398	1.01519e-07	8.87435e-07	ENSG00000238033	LOC401312	401312
ENSG00000177551	1.58231	1.82085	0.492201	3.69941	0.0002161	0.000872984	ENSG00000177551	NHLH2	4808
ENSG00000237751	1.36	2.20147	0.452981	4.85995	1.17414e-06	8.18073e-06	ENSG00000237751	LINC01143	104355141
ENSG00000230921	4.82885	-1.82689	0.26537	-6.88432	5.8063e-12	1.18849e-10	ENSG00000230921	HAO2-IT1	100874270
ENSG00000158955	5.60969	-1.52359	0.203354	-7.49231	6.76721e-14	2.02952e-12	ENSG00000158955	WNT9B	7484
ENSG00000005073	14.8204	1.98844	0.333795	5.95707	2.568e-09	3.10143e-08	ENSG00000005073	HOXA11	3207
ENSG00000109208	4.91245	-5.47818	1.04089	-5.26299	1.41733e-07	1.20134e-06	ENSG00000109208	SMR3A	26952
ENSG00000130701	6.85887	2.53191	0.379549	6.67082	2.54372e-11	4.57804e-10	ENSG00000130701	RBBP8NL	140893
ENSG00000159217	748.933	2.14065	0.262579	8.15241	3.56741e-16	1.70216e-14	ENSG00000159217	IGF2BP1	10642
ENSG00000150656	391.788	-2.34134	0.259039	-9.03858	1.58721e-19	1.46845e-17	ENSG00000150656	CNDP1	84735
ENSG00000198028	8.33924	2.78998	0.468301	5.95765	2.55885e-09	3.09145e-08	ENSG00000198028	ZNF560	147741
ENSG00000167014	18.4466	-2.12627	0.277726	-7.65601	1.91799e-14	6.35909e-13	ENSG00000167014	TERB2	145645
ENSG00000280081	69.0795	1.51574	0.477246	3.17601	0.00149317	0.00479384	ENSG00000280081	LINC01667	441058
ENSG00000163082	140.112	1.71556	0.2364	7.25703	3.95693e-13	1.02995e-11	ENSG00000163082	SGPP2	130367
ENSG00000231689	0.967097	1.90887	0.494294	3.8618	0.000112553	0.000490167	ENSG00000231689	LINC01090	104355152
ENSG00000268812	11.6357	1.51029	0.252183	5.98887	2.11308e-09	2.60851e-08	ENSG00000268812	LOC91370	91370
ENSG00000164181	454.655	1.69702	0.219185	7.74238	9.75756e-15	3.44816e-13	ENSG00000164181	ELOVL7	79993
ENSG00000179142	3.37513	-4.52653	1.01932	-4.44072	8.96575e-06	5.11058e-05	ENSG00000179142	CYP11B2	1585
ENSG00000015592	2.59016	-1.58967	0.262761	-6.04988	1.44958e-09	1.8466e-08	ENSG00000015592	STMN4	81551
ENSG00000196542	59.6125	2.57746	0.241961	10.6524	1.69933e-26	5.64483e-24	ENSG00000196542	SPTSSB	165679
ENSG00000188162	14.4464	-2.07699	0.374991	-5.53877	3.0461e-08	2.95864e-07	ENSG00000188162	OTOG	340990
ENSG00000241544	36.4471	-2.04301	0.214165	-9.53939	1.43677e-21	2.09678e-19	ENSG00000241544	LINC02029	105374177
ENSG00000198889	2.50723	3.91422	0.544242	7.19205	6.38245e-13	1.60272e-11	ENSG00000198889	DCAF12L1	139170
ENSG00000111713	2052.69	-1.51056	0.199085	-7.58749	3.2617e-14	1.04371e-12	ENSG00000111713	GYS2	2998
ENSG00000117983	1885.73	2.10282	0.37742	5.57156	2.52473e-08	2.49392e-07	ENSG00000117983	MUC5B	727897
ENSG00000229981	0.832011	-1.72522	0.450357	-3.83079	0.000127734	0.000548336	ENSG00000229981	LINC01435	103695365
ENSG00000175785	10.774	3.01085	0.348072	8.65008	5.14648e-18	3.54051e-16	ENSG00000175785	PRIMA1	145270
ENSG00000181433	4.20678	3.48682	0.547058	6.37376	1.84448e-10	2.8032e-09	ENSG00000181433	SAGE1	55511
ENSG00000170837	35.6454	1.6127	0.283521	5.68812	1.28449e-08	1.35845e-07	ENSG00000170837	GPR27	2850
ENSG00000035499	267.969	1.58151	0.145757	10.8503	1.98858e-27	7.45803e-25	ENSG00000035499	DEPDC1B	55789
ENSG00000269985	33.3813	-1.56325	0.316027	-4.94658	7.5528e-07	5.47566e-06	ENSG00000269985	LOC101927972	101927972
ENSG00000153294	4.9313	1.56931	0.377294	4.15938	3.19119e-05	0.000159853	ENSG00000153294	ADGRF4	221393
ENSG00000077522	408.07	-1.94365	0.26261	-7.40128	1.34874e-13	3.83395e-12	ENSG00000077522	ACTN2	88
ENSG00000185686	474.59	2.83226	0.392166	7.2221	5.11899e-13	1.30611e-11	ENSG00000185686	PRAME	23532
ENSG00000132698	62.583	2.29475	0.308011	7.45023	9.31807e-14	2.72427e-12	ENSG00000132698	RAB25	57111
ENSG00000171487	0.64301	1.57218	0.442378	3.55393	0.000379515	0.00143546	ENSG00000171487	NLRP5	126206
ENSG00000165376	4094.65	-1.60389	0.223057	-7.19052	6.45468e-13	1.61733e-11	ENSG00000165376	CLDN2	9075
ENSG00000185499	212.605	1.89314	0.206679	9.15983	5.19812e-20	5.3325e-18	ENSG00000185499	MUC1	4582
ENSG00000188958	29.4117	1.96296	0.214696	9.14299	6.07466e-20	6.15925e-18	ENSG00000188958	UTS2B	257313
ENSG00000167608	781.161	1.78094	0.222428	8.00681	1.17725e-15	5.06304e-14	ENSG00000167608	TMC4	147798
ENSG00000156687	11.9509	-2.04711	0.430709	-4.75288	2.00544e-06	1.32152e-05	ENSG00000156687	UNC5D	137970
ENSG00000184845	49.4554	-2.11158	0.23956	-8.81442	1.20306e-18	9.60218e-17	ENSG00000184845	DRD1	1812
ENSG00000010310	46.4839	1.7225	0.181923	9.46831	2.84403e-21	3.87488e-19	ENSG00000010310	GIPR	2696
ENSG00000237289	22.8051	1.77194	0.364737	4.85813	1.18497e-06	8.23648e-06	ENSG00000237289	CKMT1B	1159
ENSG00000182077	4.04361	2.45746	0.436752	5.62667	1.83718e-08	1.87366e-07	ENSG00000182077	PTCHD3	374308
ENSG00000225329	42.5798	2.5385	0.306089	8.29334	1.10111e-16	5.83671e-15	ENSG00000225329	LHFPL3-AS2	723809
ENSG00000075388	2.07215	3.50991	0.548682	6.39699	1.58474e-10	2.43821e-09	ENSG00000075388	FGF4	2249
ENSG00000130876	100.419	4.55866	0.314719	14.4848	1.51064e-47	8.78159e-44	ENSG00000130876	SLC7A10	56301
ENSG00000056487	1.51315	1.75624	0.33995	5.16616	2.3895e-07	1.91418e-06	ENSG00000056487	PHF21B	112885
ENSG00000259363	8.84961	1.52382	0.200371	7.605	2.84898e-14	9.17541e-13	ENSG00000259363	LOC400464	400464
ENSG00000146530	14.3699	3.05883	0.328064	9.32389	1.12154e-20	1.35827e-18	ENSG00000146530	VWDE	221806
ENSG00000182040	4.32714	2.19592	0.32794	6.69609	2.14063e-11	3.92549e-10	ENSG00000182040	USH1G	124590
ENSG00000248713	9.23047	-1.60552	0.283587	-5.66148	1.50069e-08	1.56153e-07	ENSG00000248713	LOC285556	285556
ENSG00000243135	482.451	-1.73331	0.232929	-7.44135	9.96589e-14	2.89185e-12	ENSG00000243135	UGT1A3	54659
ENSG00000156009	13.8805	1.86545	0.386312	4.82887	1.37311e-06	9.39627e-06	ENSG00000156009	MAGEA8	4107
ENSG00000197301	1.64261	1.73813	0.296081	5.87047	4.3456e-09	5.01722e-08	ENSG00000197301	LOC100129940	100129940
ENSG00000279220	10.5172	2.68237	0.527196	5.08798	3.61897e-07	2.79076e-06	ENSG00000279220	GPR1-AS	101669764
ENSG00000100433	9.29028	1.70953	0.259495	6.58793	4.45991e-11	7.67047e-10	ENSG00000100433	KCNK10	54207
ENSG00000136231	181.733	2.31332	0.237298	9.74859	1.87048e-22	3.13656e-20	ENSG00000136231	IGF2BP3	10643
ENSG00000269699	3.34534	2.27087	0.285951	7.94147	1.99804e-15	8.21812e-14	ENSG00000269699	ZIM2	23619
ENSG00000165556	11.8117	2.61606	0.307932	8.49558	1.96953e-17	1.21584e-15	ENSG00000165556	CDX2	1045
ENSG00000197472	14.9987	2.04708	0.271771	7.53235	4.98347e-14	1.5355e-12	ENSG00000197472	ZNF695	57116
ENSG00000123201	29.3975	1.54559	0.260976	5.92234	3.17395e-09	3.75906e-08	ENSG00000123201	GUCY1B2	2974
ENSG00000255974	34715.6	-1.66837	0.268125	-6.22239	4.89651e-10	6.86713e-09	ENSG00000255974	CYP2A6	1548
ENSG00000134827	9.6411	1.68767	0.345553	4.88397	1.03973e-06	7.33661e-06	ENSG00000134827	TCN1	6947
ENSG00000204019	5.84509	2.38452	0.627799	3.79822	0.00014574	0.000615892	ENSG00000204019	CT83	203413
ENSG00000214929	1.92165	1.59189	0.689585	2.30847	0.0209729	0.0465489	ENSG00000214929	SPATA31D1	389763
ENSG00000153930	81.4283	-4.66535	0.405681	-11.5001	1.31837e-30	9.01634e-28	ENSG00000153930	ANKFN1	162282
ENSG00000137869	36.7798	1.56361	0.298465	5.23883	1.616e-07	1.34876e-06	ENSG00000137869	CYP19A1	1588
ENSG00000129991	16.4747	1.84827	0.329964	5.60143	2.12596e-08	2.13508e-07	ENSG00000129991	TNNI3	7137
ENSG00000139800	102.824	1.90533	0.245153	7.772	7.72594e-15	2.79247e-13	ENSG00000139800	ZIC5	85416
ENSG00000167244	119560	2.84362	0.297426	9.56076	1.16891e-21	1.73491e-19	ENSG00000167244	IGF2	3481
ENSG00000100170	63.15	1.98319	0.306678	6.46668	1.00177e-10	1.60351e-09	ENSG00000100170	SLC5A1	6523
ENSG00000042832	63.804	-1.74197	0.202794	-8.58986	8.70784e-18	5.70904e-16	ENSG00000042832	TG	7038
ENSG00000163216	1.2533	-2.06929	0.610622	-3.38882	0.000701932	0.00246975	ENSG00000163216	SPRR2D	6703
ENSG00000075673	3.79872	2.41136	0.457228	5.27387	1.33578e-07	1.13747e-06	ENSG00000075673	ATP12A	479
ENSG00000203645	4.81006	2.10406	0.281015	7.48737	7.02652e-14	2.10187e-12	ENSG00000203645	LINC00501	100820709
ENSG00000182230	28.0864	2.13037	0.266451	7.99536	1.29198e-15	5.54961e-14	ENSG00000182230	FAM153B	202134
ENSG00000256124	33.5341	1.60042	0.233692	6.84842	7.4671e-12	1.49423e-10	ENSG00000256124	LINC01152	102606463
ENSG00000168060	317.403	2.53154	0.174959	14.4693	1.89398e-47	9.43716e-44	ENSG00000168060	NAALADL1	10004
ENSG00000170381	82.8805	2.89308	0.371266	7.79247	6.57129e-15	2.41009e-13	ENSG00000170381	SEMA3E	9723
ENSG00000166148	1083.56	-1.52668	0.256785	-5.94537	2.75828e-09	3.30832e-08	ENSG00000166148	AVPR1A	552
ENSG00000187483	1.43999	1.51526	0.307409	4.92913	8.2598e-07	5.94498e-06	ENSG00000187483	SERPINA13P	388007
ENSG00000086159	125.016	-3.99861	0.292857	-13.6538	1.91628e-42	5.14138e-39	ENSG00000086159	AQP6	363
ENSG00000258873	0.719097	1.53654	0.619238	2.48135	0.0130887	0.0312194	ENSG00000258873	DUXA	503835
ENSG00000134323	128.344	1.94265	0.219693	8.84258	9.35292e-19	7.65776e-17	ENSG00000134323	MYCN	4613
ENSG00000197549	18.2369	-1.53945	0.260291	-5.91433	3.33227e-09	3.9332e-08	ENSG00000197549	PRAMENP	649179
ENSG00000250133	6.09925	1.59708	0.311833	5.12159	3.02977e-07	2.37472e-06	ENSG00000250133	HOXC-AS2	100874364
ENSG00000101057	1119.78	1.63815	0.158283	10.3495	4.20716e-25	1.07898e-22	ENSG00000101057	MYBL2	4605
ENSG00000249364	210.069	-2.42986	0.220105	-11.0395	2.46312e-28	1.0477e-25	ENSG00000249364	LOC101928858	101928858
ENSG00000198569	7.74979	1.51064	0.202189	7.47143	7.93265e-14	2.35876e-12	ENSG00000198569	SLC34A3	142680
ENSG00000124664	36.7775	2.06517	0.263505	7.83731	4.60304e-15	1.74988e-13	ENSG00000124664	SPDEF	25803
ENSG00000197838	149.551	-1.70557	0.299734	-5.69029	1.26825e-08	1.34332e-07	ENSG00000197838	CYP2A13	1553
ENSG00000257084	1.54325	2.95681	0.462267	6.39632	1.59167e-10	2.44778e-09	ENSG00000257084	MIR200CHG	105369635
ENSG00000256574	2.72761	2.34727	0.30577	7.67659	1.63375e-14	5.53237e-13	ENSG00000256574	OR13A1	79290
ENSG00000132677	2441.44	-1.53226	0.284537	-5.38509	7.24076e-08	6.52585e-07	ENSG00000132677	RHBG	57127
ENSG00000214999	5.08554	1.889	0.26433	7.14639	8.90874e-13	2.16837e-11	ENSG00000214999	LOC107985075	107985075
ENSG00000164627	46.9831	1.86767	0.200294	9.32464	1.11361e-20	1.35337e-18	ENSG00000164627	KIF6	221458
ENSG00000205359	13.7238	1.70082	0.437962	3.88348	0.00010297	0.000453129	ENSG00000205359	SLCO6A1	133482
ENSG00000180251	0.977666	2.18205	0.43157	5.05608	4.27952e-07	3.25694e-06	ENSG00000180251	SLC9A4	389015
ENSG00000244040	1.86572	1.63771	0.266315	6.14953	7.77124e-10	1.04331e-08	ENSG00000244040	IL12A-AS1	101928376
ENSG00000107159	684.278	2.84748	0.31781	8.95967	3.25645e-19	2.9049e-17	ENSG00000107159	CA9	768
ENSG00000106541	683.339	3.13677	0.370495	8.46644	2.53009e-17	1.5215e-15	ENSG00000106541	AGR2	10551
ENSG00000223784	4.63843	2.89176	0.512186	5.64591	1.64307e-08	1.69803e-07	ENSG00000223784	LINP1	108570035
ENSG00000118017	15.6417	3.90706	0.347187	11.2535	2.2267e-29	1.21352e-26	ENSG00000118017	A4GNT	51146
ENSG00000185559	7489.9	5.87225	0.472209	12.4357	1.67249e-35	2.08339e-32	ENSG00000185559	DLK1	8788
ENSG00000149948	158.26	6.43147	0.308027	20.8795	8.22108e-97	2.86743e-92	ENSG00000149948	HMGA2	8091
ENSG00000226690	1.68318	1.52927	0.314706	4.85935	1.1777e-06	8.19903e-06	ENSG00000226690	LOC102725191	102725191
ENSG00000188676	80.2612	-1.63468	0.252663	-6.4698	9.81321e-11	1.57368e-09	ENSG00000188676	IDO2	169355
ENSG00000138759	482.753	2.38463	0.244379	9.75792	1.70616e-22	2.90289e-20	ENSG00000138759	FRAS1	80144
ENSG00000158104	66338.2	-1.91159	0.214567	-8.90906	5.14676e-19	4.48785e-17	ENSG00000158104	HPD	3242
ENSG00000171033	42.578	1.80658	0.215465	8.38458	5.09055e-17	2.88236e-15	ENSG00000171033	PKIA	5569
ENSG00000160182	33.9113	1.80206	0.401465	4.48872	7.16523e-06	4.1848e-05	ENSG00000160182	TFF1	7031
ENSG00000223658	8.14589	1.57766	0.205286	7.68518	1.52785e-14	5.23992e-13	ENSG00000223658	C1GALT1C1L	728819
ENSG00000147255	437.456	2.25643	0.214951	10.4974	8.876e-26	2.53759e-23	ENSG00000147255	IGSF1	3547
ENSG00000112486	6.23145	1.82928	0.223643	8.17945	2.85151e-16	1.39102e-14	ENSG00000112486	CCR6	1235
ENSG00000189334	1415.13	1.67326	0.217827	7.68158	1.57138e-14	5.3576e-13	ENSG00000189334	S100A14	57402
ENSG00000272274	1.17969	-1.67944	0.349424	-4.80629	1.53754e-06	1.03971e-05	ENSG00000272274	LINC00551	283483
ENSG00000165694	9.19877	-2.14162	0.304417	-7.03515	1.99043e-12	4.4964e-11	ENSG00000165694	FRMD7	90167
ENSG00000105855	141.762	1.58701	0.263254	6.02844	1.65547e-09	2.08602e-08	ENSG00000105855	ITGB8	3696
ENSG00000228742	1.81252	1.65336	0.360772	4.58284	4.58714e-06	2.78928e-05	ENSG00000228742	LINC02577	111216280
ENSG00000255408	12.5798	1.936	0.28497	6.79371	1.09285e-11	2.11999e-10	ENSG00000255408	PCDHA3	56145
ENSG00000158553	0.532012	1.76033	0.462035	3.80994	0.000139	0.000591459	ENSG00000158553	POM121L2	94026
ENSG00000184635	75.5848	1.64073	0.130184	12.6031	2.03047e-36	3.07917e-33	ENSG00000184635	ZNF93	81931
ENSG00000165078	29.378	3.4262	0.273869	12.5104	6.55144e-36	8.46325e-33	ENSG00000165078	CPA6	57094
ENSG00000104938	20.681	-2.28474	0.35223	-6.48648	8.78651e-11	1.42674e-09	ENSG00000104938	CLEC4M	10332
ENSG00000249396	2.86482	2.77161	0.5319	5.21078	1.88049e-07	1.54765e-06	ENSG00000249396	LINC02212	101929412
ENSG00000182580	116.9	1.67957	0.183353	9.16032	5.17449e-20	5.32393e-18	ENSG00000182580	EPHB3	2049
ENSG00000242265	9484.77	2.94157	0.284408	10.3428	4.51254e-25	1.14885e-22	ENSG00000242265	PEG10	23089
ENSG00000104892	33.0682	1.8756	0.24435	7.6759	1.64266e-14	5.5488e-13	ENSG00000104892	KLC3	147700
ENSG00000187140	1.00925	1.66027	0.428368	3.8758	0.000106276	0.00046556	ENSG00000187140	FOXD3	27022
ENSG00000069018	1.06972	1.9528	0.326504	5.98094	2.21854e-09	2.72179e-08	ENSG00000069018	TRPC7	57113
ENSG00000180806	38.6122	1.85336	0.339217	5.46365	4.66447e-08	4.38405e-07	ENSG00000180806	HOXC9	3225
ENSG00000124882	32.2241	2.35708	0.301329	7.82226	5.18822e-15	1.9458e-13	ENSG00000124882	EREG	2069
ENSG00000131771	59.6701	2.28679	0.288863	7.91652	2.44252e-15	9.83748e-14	ENSG00000131771	PPP1R1B	84152
ENSG00000117594	15333.8	-2.18699	0.218247	-10.0207	1.23617e-23	2.49227e-21	ENSG00000117594	HSD11B1	3290
ENSG00000170323	679.896	-2.23063	0.204949	-10.8839	1.37584e-27	5.35994e-25	ENSG00000170323	FABP4	2167
ENSG00000276756	0.489112	-2.44871	0.933057	-2.62439	0.00868042	0.021957	ENSG00000276756	LOC101927429	101927429
ENSG00000165309	3.0146	2.41939	0.289657	8.35258	6.67891e-17	3.69182e-15	ENSG00000165309	ARMC3	219681
ENSG00000151789	236.608	-2.40671	0.256702	-9.37548	6.88587e-21	8.73354e-19	ENSG00000151789	ZNF385D	79750
ENSG00000183434	46.1876	-2.18551	0.634964	-3.44195	0.000577534	0.00207347	ENSG00000183434	TFDP3	51270
ENSG00000182870	10.0383	-1.80953	0.269277	-6.71996	1.81773e-11	3.37793e-10	ENSG00000182870	GALNT9	50614
ENSG00000124143	17.4246	2.68011	0.308519	8.68705	3.71988e-18	2.6371e-16	ENSG00000124143	ARHGAP40	343578
ENSG00000063015	227.344	3.85461	0.301482	12.7855	1.97476e-37	3.27989e-34	ENSG00000063015	SEZ6	124925
ENSG00000204754	1.26576	-3.61753	0.750575	-4.81968	1.43788e-06	9.79142e-06	ENSG00000204754	LINC01951	441116
ENSG00000115844	4.96071	1.99165	0.31162	6.39127	1.64511e-10	2.52219e-09	ENSG00000115844	DLX2	1746
ENSG00000117148	34.6756	1.52714	0.39568	3.85953	0.000113606	0.000494196	ENSG00000117148	ACTL8	81569
ENSG00000182968	1.06244	1.55182	0.506393	3.06447	0.00218058	0.00668922	ENSG00000182968	SOX1	6656
ENSG00000227517	2.34525	-1.50979	0.305792	-4.9373	7.92112e-07	5.7201e-06	ENSG00000227517	LINC01483	101928122
ENSG00000145708	192.51	-1.77758	0.221296	-8.03258	9.54411e-16	4.18202e-14	ENSG00000145708	CRHBP	1393
ENSG00000080709	86.6078	-1.72526	0.204486	-8.43703	3.25492e-17	1.91771e-15	ENSG00000080709	KCNN2	3781
ENSG00000162873	27.1996	1.89324	0.232674	8.13687	4.05626e-16	1.90929e-14	ENSG00000162873	KLHDC8A	55220
ENSG00000254560	17.7916	2.09032	0.317259	6.58869	4.43722e-11	7.63899e-10	ENSG00000254560	BBOX1-AS1	103695435
ENSG00000181418	7.35941	1.87019	0.217086	8.61495	6.99704e-18	4.65744e-16	ENSG00000181418	DDN	23109
ENSG00000154997	6.04279	1.70494	0.482276	3.5352	0.000407461	0.00152769	ENSG00000154997	2019-09-14	346288
ENSG00000280780	7.9527	-1.56953	0.271488	-5.78122	7.41606e-09	8.19337e-08	ENSG00000280780	JAKMIP2-AS1	153469
ENSG00000169059	6.9905	2.11235	0.4008	5.27032	1.36184e-07	1.15853e-06	ENSG00000169059	VCX3A	51481
ENSG00000163618	45.9225	3.36913	0.295412	11.4049	3.95324e-30	2.507e-27	ENSG00000163618	CADPS	8618
ENSG00000149021	1.96526	1.99748	0.414659	4.81717	1.45607e-06	9.9018e-06	ENSG00000149021	SCGB1A1	7356
ENSG00000131037	171.153	1.92538	0.213037	9.03778	1.59881e-19	1.47527e-17	ENSG00000131037	EPS8L1	54869
ENSG00000183778	27.0593	2.07985	0.291081	7.14527	8.98175e-13	2.1831e-11	ENSG00000183778	B3GALT5	10317
ENSG00000255595	1.12181	2.62718	0.533945	4.92032	8.64009e-07	6.19313e-06	ENSG00000255595	LOC101927531	101927531
ENSG00000186977	1.26	1.86267	0.70999	2.62351	0.00870286	0.0220057	ENSG00000186977	KRTAP19-5	337972
ENSG00000233392	55.1411	2.46675	0.24929	9.89509	4.37203e-23	8.06836e-21	ENSG00000233392	LOC200772	200772
ENSG00000132938	27.9522	-2.03702	0.267868	-7.60456	2.85884e-14	9.19865e-13	ENSG00000132938	MTUS2	23281
ENSG00000168267	2.78222	2.8747	0.480325	5.9849	2.16529e-09	2.66678e-08	ENSG00000168267	PTF1A	256297
ENSG00000261713	259.014	2.26325	0.403291	5.61195	2.0006e-08	2.0204e-07	ENSG00000261713	SSTR5-AS1	146336
ENSG00000104140	42.6621	1.95321	0.254541	7.67348	1.67395e-14	5.64113e-13	ENSG00000104140	RHOV	171177
ENSG00000204978	3.38043	2.03807	0.284108	7.17359	7.30559e-13	1.81627e-11	ENSG00000204978	ERICH4	100170765
ENSG00000197085	55.8151	1.5185	0.298498	5.08715	3.63493e-07	2.80245e-06	ENSG00000197085	NPSR1-AS1	404744
ENSG00000260230	80.1913	3.01917	0.325758	9.26813	1.89432e-20	2.19508e-18	ENSG00000260230	FRRS1L	23732
ENSG00000126259	7.65029	1.897	0.281936	6.72847	1.71456e-11	3.20484e-10	ENSG00000126259	KIRREL2	84063
ENSG00000234854	1.44049	-1.56767	0.37424	-4.18895	2.8025e-05	0.000142657	ENSG00000234854	LINC00676	101409253
ENSG00000131914	2.0919	2.57236	0.375087	6.85803	6.98171e-12	1.40435e-10	ENSG00000131914	LIN28A	79727
ENSG00000214513	0.633618	1.59347	0.375299	4.24587	2.1775e-05	0.000113662	ENSG00000214513	NOTO	344022
ENSG00000241359	0.907139	2.65487	0.632784	4.19554	2.72218e-05	0.000138872	ENSG00000241359	SYNPR-AS1	100874016
ENSG00000198976	0.89228	1.76111	0.383662	4.59026	4.42704e-06	2.70279e-05	ENSG00000198976	MIR429	554210
ENSG00000162782	18.2226	3.10652	0.355239	8.74486	2.23291e-18	1.67487e-16	ENSG00000162782	TDRD5	163589
ENSG00000007062	147.489	2.24263	0.300306	7.46783	8.15293e-14	2.41397e-12	ENSG00000007062	PROM1	8842
ENSG00000265843	1.09008	1.97681	0.707296	2.79488	0.00519185	0.0141088	ENSG00000265843	LINC01029	101927715
ENSG00000100003	7804.73	-1.68438	0.152195	-11.0673	1.80801e-28	7.88269e-26	ENSG00000100003	SEC14L2	23541
ENSG00000044012	167.798	-1.74054	0.246013	-7.07502	1.49425e-12	3.45611e-11	ENSG00000044012	GUCA2B	2981
ENSG00000231768	17.9352	-1.9226	0.183096	-10.5005	8.59285e-26	2.47694e-23	ENSG00000231768	LINC01354	100506795
ENSG00000239440	1.49896	1.71811	0.538515	3.19046	0.00142049	0.00458666	ENSG00000239440	LINC02008	105377180
ENSG00000197385	7.23154	1.50373	0.217898	6.90107	5.16107e-12	1.06769e-10	ENSG00000197385	ZNF860	344787
ENSG00000143171	97.9964	-1.77228	0.261668	-6.77302	1.26119e-11	2.42498e-10	ENSG00000143171	RXRG	6258
ENSG00000141682	50.6466	1.57646	0.174228	9.04826	1.45267e-19	1.36789e-17	ENSG00000141682	PMAIP1	5366
ENSG00000258986	22.9392	1.92901	0.374432	5.15181	2.57982e-07	2.05175e-06	ENSG00000258986	TMEM179	388021
ENSG00000171201	2.12183	-4.1661	0.921177	-4.52258	6.10892e-06	3.61508e-05	ENSG00000171201	SMR3B	10879
ENSG00000121743	7.29961	1.9296	0.228217	8.4551	2.78844e-17	1.66253e-15	ENSG00000121743	GJA3	2700
ENSG00000187772	108.077	2.68276	0.520069	5.15846	2.4899e-07	1.98548e-06	ENSG00000187772	LIN28B	389421
ENSG00000172023	50.7016	-1.68459	0.628645	-2.67972	0.0073684	0.0190542	ENSG00000172023	REG1B	5968
ENSG00000016402	60.1128	2.70303	0.342888	7.88313	3.1928e-15	1.25549e-13	ENSG00000016402	IL20RA	53832
ENSG00000214548	1693.49	2.72051	0.222424	12.2312	2.11705e-34	2.38196e-31	ENSG00000214548	MEG3	55384
ENSG00000104722	2.57848	2.35172	0.343753	6.84128	7.8486e-12	1.56251e-10	ENSG00000104722	NEFM	4741
ENSG00000206105	1.36398	1.74551	0.729595	2.39244	0.0167369	0.038431	ENSG00000206105	KRTAP20-4	100151643
ENSG00000160097	1654.68	-1.66016	0.240597	-6.90018	5.19363e-12	1.07379e-10	ENSG00000160097	FNDC5	252995
ENSG00000260314	1438.61	-1.80085	0.172311	-10.4511	1.4477e-25	3.91428e-23	ENSG00000260314	MRC1	4360
ENSG00000156711	885.178	1.5327	0.178084	8.60665	7.52247e-18	4.98814e-16	ENSG00000156711	MAPK13	5603
ENSG00000224958	2.57935	-1.50667	0.257676	-5.84718	4.9998e-09	5.70641e-08	ENSG00000224958	PGM5-AS1	572558
ENSG00000166959	15.0065	2.68039	0.406069	6.60081	4.08904e-11	7.10267e-10	ENSG00000166959	MS4A8	83661
ENSG00000108387	2107.02	-1.73719	0.156201	-11.1215	9.86183e-29	4.52593e-26	ENSG00000108387	2019-09-04	5414
ENSG00000143006	1.21943	1.71574	0.539053	3.18289	0.00145815	0.00469005	ENSG00000143006	DMRTB1	63948
ENSG00000198822	3.85293	2.123	0.296892	7.15074	8.63101e-13	2.11257e-11	ENSG00000198822	GRM3	2913
ENSG00000258710	1.02687	1.961	0.681471	2.8776	0.00400714	0.0112596	ENSG00000258710	LINC01193	348120
ENSG00000112238	0.489692	1.71365	0.526495	3.25482	0.00113464	0.00377264	ENSG00000112238	PRDM13	59336
ENSG00000196711	6.85669	1.66238	0.383865	4.33063	1.48681e-05	8.08651e-05	ENSG00000196711	ALKAL1	389658
ENSG00000120251	4.80033	1.75049	0.356926	4.90433	9.37458e-07	6.67434e-06	ENSG00000120251	GRIA2	2891
ENSG00000106013	2.69899	1.75007	0.324847	5.38738	7.14941e-08	6.45019e-07	ENSG00000106013	ANKRD7	56311
ENSG00000237070	69.142	-3.26368	0.387433	-8.42386	3.64295e-17	2.12479e-15	ENSG00000237070	LOC105375166	105375166
ENSG00000183128	0.762445	1.64281	0.340668	4.82231	1.41903e-06	9.67818e-06	ENSG00000183128	CALHM3	119395
ENSG00000110148	1.62276	2.01514	0.43045	4.68147	2.8483e-06	1.81619e-05	ENSG00000110148	CCKBR	887
ENSG00000140519	134.111	-1.89108	0.248574	-7.60772	2.78969e-14	9.00108e-13	ENSG00000140519	RHCG	51458
ENSG00000166049	1.23489	2.35288	0.697238	3.37457	0.000739321	0.00258255	ENSG00000166049	PASD1	139135
ENSG00000140600	26.6867	-3.33134	0.481124	-6.92408	4.38832e-12	9.20385e-11	ENSG00000140600	SH3GL3	6457
ENSG00000116218	0.638589	1.69234	0.536702	3.15322	0.0016148	0.00513847	ENSG00000116218	NPHS2	7827
ENSG00000118492	0.95725	1.89968	0.355576	5.34254	9.16547e-08	8.07966e-07	ENSG00000118492	ADGB	79747
ENSG00000131050	16.9178	2.85869	0.375272	7.61765	2.58336e-14	8.38185e-13	ENSG00000131050	BPIFA2	140683
ENSG00000064787	162.336	2.00112	0.218007	9.17916	4.34472e-20	4.52357e-18	ENSG00000064787	BCAS1	8537
ENSG00000144644	3.12328	-2.12159	0.329829	-6.43239	1.25612e-10	1.97263e-09	ENSG00000144644	GADL1	339896
ENSG00000253434	0.536704	-1.54624	0.357101	-4.32998	1.49126e-05	8.10812e-05	ENSG00000253434	LINC02237	105375706
ENSG00000143125	10.5033	-2.13723	0.247618	-8.63118	6.07229e-18	4.10023e-16	ENSG00000143125	PROK1	84432
ENSG00000196273	0.613559	1.69211	0.417169	4.05617	4.98839e-05	0.000238114	ENSG00000196273	LINC00523	283601
ENSG00000165066	2.05844	2.97243	0.554896	5.35673	8.47433e-08	7.52293e-07	ENSG00000165066	NKX6-3	157848
ENSG00000166670	30.9211	2.14201	0.257035	8.33353	7.84645e-17	4.26952e-15	ENSG00000166670	MMP10	4319
ENSG00000154277	379.349	3.01918	0.240745	12.541	4.45192e-36	5.97225e-33	ENSG00000154277	UCHL1	7345
ENSG00000040731	8.44192	4.9018	0.46134	10.6251	2.27657e-26	7.35225e-24	ENSG00000040731	CDH10	1008
ENSG00000181778	28.0777	-2.03407	0.324014	-6.27772	3.43579e-10	4.96219e-09	ENSG00000181778	TMEM252	169693
ENSG00000214290	138.241	1.84521	0.143421	12.8657	7.02149e-38	1.36057e-34	ENSG00000214290	COLCA2	120376
ENSG00000232803	9.05681	2.90811	0.337445	8.61803	6.81168e-18	4.56894e-16	ENSG00000232803	SLCO4A1-AS1	100127888
ENSG00000117069	16.5084	1.68305	0.2484	6.77558	1.23912e-11	2.3878e-10	ENSG00000117069	ST6GALNAC5	81849
ENSG00000231439	2.64918	1.50522	0.23619	6.37291	1.85469e-10	2.81627e-09	ENSG00000231439	WASIR2	100132169
ENSG00000250125	2.60252	-1.69391	0.490183	-3.45567	0.000548928	0.00198261	ENSG00000250125	LINC02232	401134
ENSG00000165188	13.7615	1.7763	0.236568	7.50862	5.97523e-14	1.80442e-12	ENSG00000165188	RNF183	138065
ENSG00000155622	1.9088	2.43472	0.535073	4.55025	5.35829e-06	3.20624e-05	ENSG00000155622	XAGE2	9502
ENSG00000188620	1.42069	3.07023	0.521707	5.88497	3.98114e-09	4.62861e-08	ENSG00000188620	HMX3	340784
ENSG00000243479	21.6245	2.17573	0.504758	4.31044	1.62928e-05	8.76836e-05	ENSG00000243479	MNX1-AS1	645249
ENSG00000174448	1.45663	1.55553	0.270987	5.74023	9.45461e-09	1.02603e-07	ENSG00000174448	STARD6	147323
ENSG00000182566	70.1626	-2.14478	0.249261	-8.60456	7.66076e-18	5.0702e-16	ENSG00000182566	CLEC4G	339390
ENSG00000253608	6.73421	-1.78411	0.213015	-8.37552	5.49807e-17	3.08307e-15	ENSG00000253608	LOC101929268	101929268
ENSG00000121446	110.839	-2.82257	0.320932	-8.79491	1.43168e-18	1.12977e-16	ENSG00000121446	RGSL1	353299
ENSG00000111701	0.47356	1.89853	0.718231	2.64334	0.00820928	0.02092	ENSG00000111701	APOBEC1	339
ENSG00000227244	1.28005	-1.79291	0.451998	-3.96663	7.28972e-05	0.000333275	ENSG00000227244	LINC00845	100507058
ENSG00000158022	7.63649	-1.93271	0.309408	-6.2465	4.19751e-10	5.95384e-09	ENSG00000158022	TRIM63	84676
ENSG00000169064	1.15278	1.51849	0.376713	4.03088	5.55687e-05	0.000261916	ENSG00000169064	ZBBX	79740
ENSG00000213931	4.9086	1.64974	0.374608	4.40392	1.06313e-05	5.97308e-05	ENSG00000213931	HBE1	3046
ENSG00000126010	49.1164	-1.87548	0.26715	-7.02035	2.21319e-12	4.92937e-11	ENSG00000126010	GRPR	2925
ENSG00000168754	60.7171	2.02035	0.34344	5.88269	4.03659e-09	4.67904e-08	ENSG00000168754	FAM178B	51252
ENSG00000179299	49.4333	2.26329	0.252768	8.95402	3.42775e-19	3.04215e-17	ENSG00000179299	NSUN7	79730
ENSG00000205038	22.9662	1.55155	0.23744	6.53447	6.38338e-11	1.0582e-09	ENSG00000205038	PKHD1L1	93035
ENSG00000230798	2.1837	1.93073	0.414959	4.65284	3.27398e-06	2.06162e-05	ENSG00000230798	FOXD3-AS1	100996301
ENSG00000255042	16.0975	2.18238	0.634332	3.44045	0.000580757	0.00208391	ENSG00000255042	LOC441601	441601
ENSG00000103375	217.529	-1.80921	0.274931	-6.58058	4.6862e-11	8.01225e-10	ENSG00000103375	AQP8	343
ENSG00000224563	1.15522	-1.89987	0.341479	-5.56365	2.64183e-08	2.60295e-07	ENSG00000224563	LPP-AS1	100873917
ENSG00000132746	7.1321	1.57636	0.355477	4.43449	9.22892e-06	5.24858e-05	ENSG00000132746	ALDH3B2	222
ENSG00000178919	4.01349	1.77782	0.398198	4.46466	8.01971e-06	4.63111e-05	ENSG00000178919	FOXE1	2304
ENSG00000227234	0.848355	1.69255	0.527825	3.20665	0.00134291	0.00436731	ENSG00000227234	SPANXB1	728695
ENSG00000231824	3.30367	-1.71141	0.308022	-5.55612	2.75836e-08	2.7063e-07	ENSG00000231824	AKAIN1	642597
ENSG00000224189	313.934	2.44229	0.215635	11.326	9.75199e-30	5.76508e-27	ENSG00000224189	HAGLR	401022
ENSG00000144045	111.559	3.52772	0.302778	11.6512	2.26297e-31	1.79387e-28	ENSG00000144045	DQX1	165545
ENSG00000163735	241.556	3.17448	0.328598	9.66069	4.42885e-22	7.18483e-20	ENSG00000163735	CXCL5	6374
ENSG00000140107	5520.39	-1.53397	0.245835	-6.23983	4.38045e-10	6.18315e-09	ENSG00000140107	SLC25A47	283600
ENSG00000173253	2.48274	2.00967	0.416418	4.82608	1.39246e-06	9.51507e-06	ENSG00000173253	DMRT2	10655
ENSG00000182183	35.5206	1.84156	0.198508	9.27702	1.74287e-20	2.0537e-18	ENSG00000182183	SHISAL2A	348378
ENSG00000102313	1.42774	1.66478	0.327661	5.08081	3.75835e-07	2.889e-06	ENSG00000102313	ITIH6	347365
ENSG00000149654	69.2549	-2.9572	0.422889	-6.99285	2.69366e-12	5.90152e-11	ENSG00000149654	CDH22	64405
ENSG00000170689	9.51214	2.18194	0.297765	7.32773	2.34077e-13	6.35854e-12	ENSG00000170689	HOXB9	3219
ENSG00000134020	69.8542	-4.2237	0.300956	-14.0343	9.61566e-45	3.7265e-41	ENSG00000134020	PEBP4	157310
ENSG00000121742	12.7089	2.67105	0.309138	8.6403	5.60665e-18	3.8344e-16	ENSG00000121742	GJB6	10804
ENSG00000132563	56.7553	1.65184	0.178032	9.27835	1.72124e-20	2.03509e-18	ENSG00000132563	REEP2	51308
ENSG00000118402	23.0088	1.76672	0.188737	9.36078	7.91529e-21	9.93084e-19	ENSG00000118402	ELOVL4	6785
ENSG00000171345	1185.45	2.28299	0.30902	7.38785	1.4922e-13	4.20665e-12	ENSG00000171345	KRT19	3880
ENSG00000268104	15.1332	3.28246	0.375078	8.75139	2.10743e-18	1.59447e-16	ENSG00000268104	SLC6A14	11254
ENSG00000113100	20.722	2.82637	0.531804	5.31468	1.06845e-07	9.312e-07	ENSG00000113100	CDH9	1007
ENSG00000267659	20.2698	-1.59925	0.169344	-9.44384	3.59372e-21	4.78417e-19	ENSG00000267659	LINC01482	101928104
ENSG00000248771	59.4239	1.66828	0.409062	4.07829	4.53678e-05	0.000218985	ENSG00000248771	SMIM31	100505989
ENSG00000277058	1.57815	2.85949	0.591942	4.83069	1.36059e-06	9.32341e-06	ENSG00000277058	HNRNPCL3	649330
ENSG00000167769	4.83651	-2.67001	0.292792	-9.11911	7.57416e-20	7.50509e-18	ENSG00000167769	ACER1	125981
ENSG00000248319	14.4519	-1.83478	0.275291	-6.66487	2.649e-11	4.75137e-10	ENSG00000248319	LINC02275	100506085
ENSG00000162931	34.7591	1.81956	0.229163	7.94004	2.0211e-15	8.28367e-14	ENSG00000162931	TRIM17	51127
ENSG00000171004	117.738	2.71183	0.328241	8.2617	1.43615e-16	7.42096e-15	ENSG00000171004	HS6ST2	90161
ENSG00000151005	0.874228	2.06165	0.473158	4.35722	1.31728e-05	7.2549e-05	ENSG00000151005	TKTL2	84076
ENSG00000176170	1033.22	2.09506	0.198729	10.5423	5.51091e-26	1.61525e-23	ENSG00000176170	SPHK1	8877
ENSG00000172789	0.628059	1.50963	0.397183	3.80084	0.000144207	0.000610488	ENSG00000172789	HOXC5	3222
ENSG00000184258	0.648001	1.85244	0.510763	3.6268	0.000286954	0.00111904	ENSG00000184258	CDR1	1038
ENSG00000177504	0.648897	1.82746	0.495591	3.68743	0.000226534	0.000909762	ENSG00000177504	VCX2	51480
ENSG00000187908	51.4961	3.74626	0.291949	12.8319	1.08652e-37	1.89483e-34	ENSG00000187908	DMBT1	1755
ENSG00000124260	6.99021	2.70933	0.505662	5.35798	8.41564e-08	7.47845e-07	ENSG00000124260	MAGEA10	4109
ENSG00000198077	3238.31	-2.00537	0.317357	-6.31897	2.63315e-10	3.88173e-09	ENSG00000198077	CYP2A7	1549
ENSG00000197273	30.0706	2.07587	0.318519	6.51727	7.15999e-11	1.17632e-09	ENSG00000197273	GUCA2A	2980
ENSG00000156284	1.43384	-1.55316	0.436637	-3.55709	0.00037498	0.00142023	ENSG00000156284	CLDN8	9073
ENSG00000225988	0.442798	1.68168	0.684755	2.45589	0.0140536	0.033158	ENSG00000225988	LAMP5-AS1	101929329
ENSG00000167971	14.5943	1.69542	0.224163	7.56335	3.92824e-14	1.23882e-12	ENSG00000167971	CASKIN1	57524
ENSG00000253165	0.90114	-1.73923	0.556042	-3.12787	0.00176077	0.00554476	ENSG00000253165	LOC101927798	101927798
ENSG00000053328	21.2646	1.67097	0.190591	8.76733	1.82954e-18	1.41178e-16	ENSG00000053328	METTL24	728464
ENSG00000099812	446.859	2.86661	0.321967	8.90343	5.41461e-19	4.69791e-17	ENSG00000099812	MISP	126353
ENSG00000173597	977.996	-2.09506	0.17723	-11.8211	3.0352e-32	2.71448e-29	ENSG00000173597	SULT1B1	27284
ENSG00000139547	8103.72	-1.61228	0.187892	-8.58088	9.41481e-18	6.12647e-16	ENSG00000139547	RDH16	8608
ENSG00000105388	9.6604	1.63227	0.450615	3.62232	0.000291974	0.00113468	ENSG00000105388	CEACAM5	1048
ENSG00000164742	864.736	-1.56708	0.21673	-7.23057	4.80959e-13	1.23077e-11	ENSG00000164742	ADCY1	107
ENSG00000201700	0.670871	2.08261	0.584496	3.56308	0.000366523	0.00139077	ENSG00000201700	SNORD113-3	767563
ENSG00000183454	61.5236	2.30032	0.276288	8.3258	8.37618e-17	4.55067e-15	ENSG00000183454	GRIN2A	2903
ENSG00000204694	0.468673	1.67708	0.498499	3.36427	0.000767466	0.00266831	ENSG00000204694	OR11A1	26531
ENSG00000165973	1.88195	1.75538	0.476766	3.68184	0.000231558	0.000926739	ENSG00000165973	NELL1	4745
ENSG00000215186	5.43668	-1.62599	0.294771	-5.51611	3.46586e-08	3.33858e-07	ENSG00000215186	GOLGA6B	55889
ENSG00000162630	36.597	2.25794	0.201921	11.1823	4.97845e-29	2.51657e-26	ENSG00000162630	B3GALT2	8707
ENSG00000232790	0.500339	1.9999	0.698976	2.86119	0.00422057	0.0117852	ENSG00000232790	LINC01162	104355138
ENSG00000139219	1066.85	5.37096	0.388177	13.8364	1.53773e-43	4.87588e-40	ENSG00000139219	COL2A1	1280
ENSG00000203730	3.11628	-2.08134	0.310854	-6.69555	2.14863e-11	3.93604e-10	ENSG00000203730	TEDDM1	127670
ENSG00000007038	11.819	2.52962	0.263714	9.5923	8.61447e-22	1.34737e-19	ENSG00000007038	PRSS21	10942
ENSG00000116014	16.9917	1.69056	0.342224	4.93992	7.81529e-07	5.6507e-06	ENSG00000116014	KISS1R	84634
ENSG00000179674	67.2238	1.53103	0.278116	5.50501	3.69142e-08	3.53426e-07	ENSG00000179674	ARL14	80117
ENSG00000251381	8.59053	1.52618	0.39732	3.84118	0.000122444	0.000528097	ENSG00000251381	LINC00958	100506305
ENSG00000277268	1.79079	3.57558	0.639364	5.5924	2.23954e-08	2.23499e-07	ENSG00000277268	LOC102723471	102723471
ENSG00000101951	1474	-4.98526	0.419674	-11.8789	1.5237e-32	1.47626e-29	ENSG00000101951	PAGE4	9506
ENSG00000171126	1.97825	1.89767	0.358244	5.29715	1.17621e-07	1.01322e-06	ENSG00000171126	KCNG3	170850
ENSG00000127561	29.6973	1.59822	0.190263	8.40003	4.46381e-17	2.56074e-15	ENSG00000127561	SYNGR3	9143
ENSG00000016490	1.26765	2.86708	1.05351	2.72145	0.00649955	0.0170964	ENSG00000016490	CLCA1	1179
ENSG00000254607	212.812	-1.86702	0.2788	-6.69664	2.13269e-11	3.913e-10	ENSG00000254607	LOC101929427	101929427
ENSG00000147246	2.86595	2.1711	0.467548	4.64359	3.42399e-06	2.14987e-05	ENSG00000147246	HTR2C	3358
ENSG00000147257	34474.5	1.58547	0.207761	7.63124	2.32509e-14	7.60044e-13	ENSG00000147257	GPC3	2719
ENSG00000265060	2.22259	3.31971	0.570157	5.82246	5.79888e-09	6.56259e-08	ENSG00000265060	PPY2P	23614
ENSG00000224209	0.601324	1.84541	0.459133	4.01933	5.83645e-05	0.000273431	ENSG00000224209	LINC00466	199899
ENSG00000266200	1.31207	2.00805	0.536512	3.74279	0.000181988	0.000749948	ENSG00000266200	PNLIPRP2	5408
ENSG00000149043	96.7252	1.81798	0.265213	6.85477	7.14266e-12	1.43507e-10	ENSG00000149043	SYT8	90019
ENSG00000233610	1.25349	2.34451	0.378972	6.1865	6.1515e-10	8.44717e-09	ENSG00000233610	LINC00462	100129597
ENSG00000167080	197.412	1.6118	0.378991	4.25287	2.11046e-05	0.000110493	ENSG00000167080	B4GALNT2	124872
ENSG00000225611	49.9728	-2.26781	0.271163	-8.36329	6.09947e-17	3.40389e-15	ENSG00000225611	LINC02158	729083
ENSG00000114113	23.3852	1.96112	0.284829	6.88527	5.76776e-12	1.18198e-10	ENSG00000114113	RBP2	5948
ENSG00000108018	19.8575	3.28662	0.355004	9.25798	2.0834e-20	2.40618e-18	ENSG00000108018	SORCS1	114815
ENSG00000179178	70.5359	1.56204	0.252904	6.1764	6.55778e-10	8.94171e-09	ENSG00000179178	TMEM125	128218
ENSG00000183783	1.55653	1.52592	0.430368	3.54562	0.000391684	0.00147658	ENSG00000183783	KCTD8	386617
ENSG00000231252	5.04636	1.59944	0.283175	5.64823	1.62108e-08	1.6773e-07	ENSG00000231252	LOC101926964	101926964
ENSG00000173467	5.74956	2.16154	0.402113	5.37546	7.63857e-08	6.84371e-07	ENSG00000173467	AGR3	155465
ENSG00000166396	1.35737	1.6175	0.567532	2.85007	0.00437096	0.0121594	ENSG00000166396	SERPINB7	8710
ENSG00000203930	6.14108	2.83926	0.363721	7.80614	5.89638e-15	2.1786e-13	ENSG00000203930	LINC00632	286411
ENSG00000189127	3.70978	2.21553	0.336357	6.58684	4.49292e-11	7.71964e-10	ENSG00000189127	ANKRD34B	340120
ENSG00000171722	10.6243	-1.73131	0.244547	-7.07966	1.4451e-12	3.358e-11	ENSG00000171722	SPATA46	284680
ENSG00000129167	13.8334	1.63704	0.154363	10.6051	2.82136e-26	8.86543e-24	ENSG00000129167	TPH1	7166
ENSG00000112812	74.0313	1.75821	0.334953	5.24913	1.52815e-07	1.28528e-06	ENSG00000112812	PRSS16	10279
ENSG00000179270	1.69606	-2.3256	0.488728	-4.75847	1.95067e-06	1.29012e-05	ENSG00000179270	C2orf71	388939
ENSG00000234076	221.014	-1.54807	0.174438	-8.87461	7.0179e-19	5.89825e-17	ENSG00000234076	TPRG1-AS1	100874043
ENSG00000205054	9.62688	2.05911	0.222113	9.27054	1.85202e-20	2.16042e-18	ENSG00000205054	LINC01121	400952
ENSG00000275620	1.9106	1.564	0.344499	4.53992	5.62752e-06	3.35067e-05	ENSG00000275620	FLJ16779	100192386
ENSG00000224517	1.30936	-1.91931	0.230633	-8.32192	8.65468e-17	4.6801e-15	ENSG00000224517	HTR2A-AS1	100874082
ENSG00000251151	0.682216	1.63368	0.546894	2.9872	0.00281546	0.00834187	ENSG00000251151	HOXC-AS3	100874365
ENSG00000066032	423.335	-1.96162	0.374189	-5.24232	1.58567e-07	1.32725e-06	ENSG00000066032	CTNNA2	1496
ENSG00000146857	11.7987	1.95702	0.259207	7.55002	4.35194e-14	1.35873e-12	ENSG00000146857	STRA8	346673
ENSG00000130675	34.2963	2.05892	0.40439	5.09141	3.55402e-07	2.74553e-06	ENSG00000130675	MNX1	3110
ENSG00000196188	60.9737	2.20499	0.308318	7.15169	8.57139e-13	2.10092e-11	ENSG00000196188	CTSE	1510
ENSG00000277893	1014.35	-1.60039	0.214499	-7.46106	8.58301e-14	2.5263e-12	ENSG00000277893	SRD5A2	6716
ENSG00000162763	7.06079	-1.81983	0.364216	-4.99657	5.83595e-07	4.3162e-06	ENSG00000162763	LRRC52	440699
ENSG00000095777	4.32943	2.12181	0.452196	4.69224	2.70225e-06	1.73509e-05	ENSG00000095777	MYO3A	53904
ENSG00000172461	0.804878	2.03219	0.521325	3.89812	9.69415e-05	0.000429979	ENSG00000172461	FUT9	10690
ENSG00000184486	8.31226	2.04081	0.235505	8.66566	4.48907e-18	3.11901e-16	ENSG00000184486	POU3F2	5454
ENSG00000235532	13.4682	-1.60017	0.219158	-7.30145	2.84692e-13	7.60902e-12	ENSG00000235532	LINC00402	100507612
ENSG00000184349	148.876	1.67744	0.253204	6.62486	3.47574e-11	6.12583e-10	ENSG00000184349	EFNA5	1946
ENSG00000135914	150.187	-1.91432	0.203916	-9.38778	6.12779e-21	7.91597e-19	ENSG00000135914	HTR2B	3357
ENSG00000188517	12.5271	-1.52165	0.2126	-7.15736	8.2243e-13	2.02725e-11	ENSG00000188517	COL25A1	84570
ENSG00000174015	6.40666	2.10556	0.373186	5.64212	1.67972e-08	1.73027e-07	ENSG00000174015	SPERT	220082
ENSG00000203786	0.712775	1.95398	0.521839	3.74441	0.000180816	0.000746087	ENSG00000203786	KPRP	448834
ENSG00000177359	5.11829	1.65274	0.220794	7.48543	7.13128e-14	2.12955e-12	ENSG00000177359	OVOS2	144203
ENSG00000116761	3966.11	-2.03157	0.178929	-11.3541	7.07916e-30	4.33183e-27	ENSG00000116761	CTH	1491
ENSG00000275529	1.3072	1.73795	0.273576	6.35273	2.11528e-10	3.18339e-09	ENSG00000275529	SNORD116-4	100033416
ENSG00000187193	8807.17	-2.131	0.211852	-10.0589	8.39192e-24	1.74227e-21	ENSG00000187193	MT1X	4501
ENSG00000169436	189.123	1.52107	0.291486	5.21831	1.8056e-07	1.49166e-06	ENSG00000169436	COL22A1	169044
ENSG00000185737	23.9291	2.03739	0.256673	7.9377	2.05959e-15	8.42161e-14	ENSG00000185737	NRG3	10718
ENSG00000182938	3.95124	2.36381	0.504291	4.68739	2.76713e-06	1.77124e-05	ENSG00000182938	OTOP3	347741
ENSG00000122852	0.94338	-2.45713	0.609035	-4.03446	5.47275e-05	0.000258405	ENSG00000122852	SFTPA1	653509
ENSG00000077327	4.28062	1.8054	0.240947	7.49293	6.73528e-14	2.02169e-12	ENSG00000077327	SPAG6	9576
ENSG00000204949	510.191	-1.91941	0.339279	-5.6573	1.53772e-08	1.59768e-07	ENSG00000204949	FAM83A-AS1	100131726
ENSG00000236279	56.1396	2.70606	0.391515	6.91177	4.78641e-12	9.95499e-11	ENSG00000236279	CLEC2L	154790
ENSG00000269793	9.17349	2.23225	0.251954	8.85975	8.01951e-19	6.644e-17	ENSG00000269793	ZIM2-AS1	101929059
ENSG00000162078	87.7167	2.04003	0.245168	8.32093	8.72746e-17	4.71215e-15	ENSG00000162078	ZG16B	124220
ENSG00000121075	61.9235	-1.85045	0.317846	-5.82184	5.82048e-09	6.58277e-08	ENSG00000121075	TBX4	9496
ENSG00000261437	7.18997	2.67376	0.382057	6.99833	2.59024e-12	5.68923e-11	ENSG00000261437	LOC100288748	100288748
ENSG00000229921	4.07998	2.46068	0.332265	7.40579	1.30377e-13	3.72129e-12	ENSG00000229921	KIF25-AS1	100505879
ENSG00000158296	3435.23	-1.61544	0.249806	-6.46679	1.0011e-10	1.60318e-09	ENSG00000158296	SLC13A3	64849
ENSG00000138675	0.962044	2.09408	0.491518	4.26044	2.04029e-05	0.000107061	ENSG00000138675	FGF5	2250
ENSG00000155052	1.56286	1.71994	0.40284	4.26952	1.9589e-05	0.000103334	ENSG00000155052	CNTNAP5	129684
ENSG00000172159	227.94	-1.51361	0.158477	-9.55098	1.28476e-21	1.89076e-19	ENSG00000172159	FRMD3	257019
ENSG00000269416	33.0331	1.9876	0.255002	7.79444	6.46949e-15	2.37682e-13	ENSG00000269416	LINC01224	104472717
ENSG00000166391	1398.97	-1.85412	0.214339	-8.6504	5.13177e-18	3.53737e-16	ENSG00000166391	MOGAT2	80168
ENSG00000206072	1.17913	2.24875	0.488181	4.60637	4.09751e-06	2.52325e-05	ENSG00000206072	SERPINB11	89778
ENSG00000205362	603.097	-1.53471	0.217531	-7.05513	1.72445e-12	3.94666e-11	ENSG00000205362	MT1A	4489
ENSG00000196748	1.89982	2.26316	0.384364	5.88807	3.9072e-09	4.5487e-08	ENSG00000196748	CLPSL2	389383
ENSG00000137948	7.11563	3.09556	0.430039	7.19834	6.09491e-13	1.53712e-11	ENSG00000137948	BRDT	676
ENSG00000257151	178.352	1.61044	0.169015	9.52841	1.59704e-21	2.2923e-19	ENSG00000257151	PWAR6	100506965
ENSG00000232987	1.45624	2.21093	0.332882	6.64178	3.09913e-11	5.5038e-10	ENSG00000232987	LINC01219	104355220
ENSG00000197891	563.699	-2.93367	0.350028	-8.38124	5.23749e-17	2.94643e-15	ENSG00000197891	SLC22A12	116085
ENSG00000168746	2.17589	-1.85922	0.258166	-7.20164	5.94941e-13	1.5026e-11	ENSG00000168746	LINC01620	140834
ENSG00000112818	411.792	3.15058	0.305921	10.2987	7.14351e-25	1.75464e-22	ENSG00000112818	MEP1A	4224
ENSG00000100012	60.4823	-1.63466	0.242135	-6.75101	1.46817e-11	2.77853e-10	ENSG00000100012	SEC14L3	266629
ENSG00000170465	19.1025	2.0337	0.442794	4.59289	4.37155e-06	2.67173e-05	ENSG00000170465	KRT6C	286887
ENSG00000106633	753.057	-2.94423	0.341689	-8.61669	6.89178e-18	4.60327e-16	ENSG00000106633	GCK	2645
ENSG00000198183	6.53175	4.46655	0.551834	8.09402	5.77289e-16	2.62863e-14	ENSG00000198183	BPIFA1	51297
ENSG00000259881	29.3583	-2.27385	0.250813	-9.06592	1.23555e-19	1.18068e-17	ENSG00000259881	LOC101927793	101927793
ENSG00000251493	3.5409	1.68905	0.273032	6.18625	6.16134e-10	8.45403e-09	ENSG00000251493	FOXD1	2297
ENSG00000108602	7000.84	-3.22147	0.308471	-10.4433	1.57177e-25	4.21706e-23	ENSG00000108602	ALDH3A1	218
ENSG00000125815	1.02803	2.96202	0.821261	3.60667	0.000310153	0.00119764	ENSG00000125815	CST8	10047
ENSG00000102195	1.56632	2.27291	0.568647	3.99704	6.41389e-05	0.000298002	ENSG00000102195	GPR50	9248
ENSG00000236507	8.37259	-2.48555	0.328524	-7.56581	3.85465e-14	1.22002e-12	ENSG00000236507	LOC107987032	107987032
ENSG00000176165	2.02652	3.65303	0.584542	6.24938	4.12086e-10	5.84987e-09	ENSG00000176165	FOXG1	2290
ENSG00000146955	4.63754	1.5788	0.244647	6.45338	1.09381e-10	1.7365e-09	ENSG00000146955	RAB19	401409
ENSG00000187848	6.03082	-1.66121	0.32045	-5.184	2.17174e-07	1.75791e-06	ENSG00000187848	P2RX2	22953
ENSG00000254480	21.1792	-1.80391	0.226414	-7.96734	1.62129e-15	6.82513e-14	ENSG00000254480	LOC100506082	100506082
ENSG00000225746	5.69685	3.26201	0.331416	9.84267	7.37297e-23	1.32558e-20	ENSG00000225746	MEG8	79104
ENSG00000153498	6.11481	-1.50678	0.331221	-4.54918	5.38553e-06	3.21923e-05	ENSG00000153498	SPACA7	122258
ENSG00000235026	17.0518	1.75839	0.671421	2.61892	0.00882096	0.0222737	ENSG00000235026	DPP10-AS1	389023
ENSG00000165548	32.3041	1.94445	0.230818	8.42415	3.63382e-17	2.12302e-15	ENSG00000165548	TMEM63C	57156
ENSG00000162069	75.3298	2.78739	0.315504	8.83474	1.00328e-18	8.15694e-17	ENSG00000162069	BICDL2	146439
ENSG00000231431	11.6728	2.66957	0.453286	5.88938	3.87653e-09	4.51602e-08	ENSG00000231431	LOC440910	440910
ENSG00000060709	9.72669	-2.62779	0.379664	-6.92136	4.47314e-12	9.35125e-11	ENSG00000060709	RIMBP2	23504
ENSG00000198099	29919.9	-1.78854	0.218721	-8.17724	2.90422e-16	1.41475e-14	ENSG00000198099	ADH4	127
ENSG00000261520	2.13563	1.69704	0.551339	3.07804	0.00208367	0.00642408	ENSG00000261520	DLGAP1-AS5	284215
ENSG00000206557	412.76	2.72384	0.312194	8.72483	2.66577e-18	1.95746e-16	ENSG00000206557	TRIM71	131405
ENSG00000178395	5.65584	1.67141	0.354684	4.71237	2.44847e-06	1.58884e-05	ENSG00000178395	CCDC185	164127
ENSG00000005001	37.485	2.25059	0.301757	7.45828	8.76565e-14	2.57138e-12	ENSG00000005001	PRSS22	64063
ENSG00000166736	10.956	1.89103	0.306364	6.17251	6.72134e-10	9.13971e-09	ENSG00000166736	HTR3A	3359
ENSG00000120952	4.76447	-2.50017	0.394864	-6.33172	2.42443e-10	3.60451e-09	ENSG00000120952	PRAMEF2	65122
ENSG00000109205	273.938	-2.32253	0.42756	-5.43207	5.57056e-08	5.15099e-07	ENSG00000109205	ODAM	54959
ENSG00000196119	1.18263	1.55062	0.456791	3.3946	0.000687279	0.00242235	ENSG00000196119	OR8A1	390275
ENSG00000211448	179.096	-1.90976	0.276139	-6.91593	4.64803e-12	9.69609e-11	ENSG00000211448	DIO2	1734
ENSG00000187690	6.3649	1.67996	0.480239	3.49818	0.000468453	0.00172627	ENSG00000187690	CXorf67	340602
ENSG00000233277	0.597089	-2.845	1.08672	-2.61797	0.00884541	0.0223209	ENSG00000233277	LINC01728	105372626
ENSG00000090932	3.18499	1.72242	0.291566	5.9075	3.47341e-09	4.09287e-08	ENSG00000090932	DLL3	10683
ENSG00000182583	14.844	1.53485	0.36892	4.16039	3.17709e-05	0.000159261	ENSG00000182583	VCX	26609
ENSG00000140505	3495.51	-2.82823	0.327488	-8.63611	5.81578e-18	3.95416e-16	ENSG00000140505	CYP1A2	1544
ENSG00000269526	0.871553	2.53136	0.539538	4.69173	2.70905e-06	1.73853e-05	ENSG00000269526	ERVV-1	147664
ENSG00000055732	106.229	1.80923	0.281913	6.41769	1.38361e-10	2.1546e-09	ENSG00000055732	MCOLN3	55283
ENSG00000214617	1.44073	2.86805	0.575413	4.98434	6.21742e-07	4.56926e-06	ENSG00000214617	SLC6A10P	386757
ENSG00000104112	10.1059	2.24976	0.256692	8.76444	1.87707e-18	1.43891e-16	ENSG00000104112	SCG3	29106
ENSG00000168907	9.5936	1.68892	0.296701	5.69234	1.25309e-08	1.32806e-07	ENSG00000168907	PLA2G4F	255189
ENSG00000105697	2058.17	-1.71522	0.278434	-6.16027	7.26223e-10	9.80261e-09	ENSG00000105697	HAMP	57817
ENSG00000152583	7698.49	-1.58441	0.185102	-8.55964	1.13216e-17	7.21913e-16	ENSG00000152583	SPARCL1	8404
ENSG00000204889	0.633809	1.60598	0.380889	4.2164	2.48239e-05	0.000127968	ENSG00000204889	KRT40	125115
ENSG00000183154	26.5085	-1.96204	0.147647	-13.2888	2.68905e-40	6.25276e-37	ENSG00000183154	LOC102723701	102723701
ENSG00000147262	1.93022	3.47901	0.444638	7.82437	5.10218e-15	1.9218e-13	ENSG00000147262	GPR119	139760
ENSG00000130822	72.019	1.97497	0.337441	5.8528	4.83368e-09	5.5313e-08	ENSG00000130822	PNCK	139728
ENSG00000167749	22.2366	-2.84571	0.431563	-6.59397	4.28207e-11	7.39744e-10	ENSG00000167749	KLK4	9622
ENSG00000103546	483.643	-2.49639	0.443079	-5.63419	1.75883e-08	1.80377e-07	ENSG00000103546	SLC6A2	6530
ENSG00000134339	16149.9	-2.84617	0.271283	-10.4915	9.45145e-26	2.65853e-23	ENSG00000134339	SAA2	6289
ENSG00000125850	23.7999	1.64103	0.312252	5.25545	1.4766e-07	1.24703e-06	ENSG00000125850	OVOL2	58495
ENSG00000165821	228.105	1.92933	0.172796	11.1653	6.02627e-29	2.92718e-26	ENSG00000165821	SALL2	6297
ENSG00000268041	8.86491	2.7158	0.253818	10.6998	1.02016e-26	3.523e-24	ENSG00000268041	LOC390937	390937
ENSG00000132446	1.90595	3.44252	0.692901	4.96827	6.75538e-07	4.93241e-06	ENSG00000132446	FTHL17	53940
ENSG00000066405	16.7459	2.45548	0.258758	9.48948	2.32182e-21	3.23931e-19	ENSG00000066405	CLDN18	51208
ENSG00000180318	4.61904	2.44798	0.647759	3.77915	0.000157366	0.000659628	ENSG00000180318	ALX1	8092
ENSG00000089356	425.936	3.23251	0.260714	12.3987	2.65714e-35	3.1958e-32	ENSG00000089356	FXYD3	5349
ENSG00000160224	4.57216	1.65259	0.248064	6.66197	2.70189e-11	4.82536e-10	ENSG00000160224	AIRE	326
ENSG00000122711	5.24616	2.12642	0.372484	5.70875	1.13807e-08	1.21987e-07	ENSG00000122711	SPINK4	27290
ENSG00000165478	438.773	-1.74218	0.376912	-4.62224	3.79621e-06	2.36021e-05	ENSG00000165478	HEPACAM	220296
ENSG00000147655	48.7162	-2.87862	0.33013	-8.71965	2.79067e-18	2.04487e-16	ENSG00000147655	RSPO2	340419
ENSG00000138622	8.74768	1.64186	0.300803	5.45827	4.8079e-08	4.50066e-07	ENSG00000138622	HCN4	10021
ENSG00000254656	5.09763	2.69596	0.38247	7.04881	1.80459e-12	4.11119e-11	ENSG00000254656	RTL1	388015
ENSG00000275465	3.64281	1.90764	0.406759	4.68985	2.73401e-06	1.75197e-05	ENSG00000275465	LOC158434	158434
ENSG00000164411	1.53706	1.67725	0.290964	5.76444	8.19288e-09	8.99464e-08	ENSG00000164411	GJB7	375519
ENSG00000228203	21.084	2.17018	0.212329	10.2208	1.59997e-24	3.6714e-22	ENSG00000228203	RNF144A-AS1	386597
ENSG00000198075	86.994	1.81907	0.181467	10.0243	1.19254e-23	2.41829e-21	ENSG00000198075	SULT1C4	27233
ENSG00000168065	962.179	-1.5594	0.282787	-5.51442	3.49938e-08	3.36424e-07	ENSG00000168065	SLC22A11	55867
ENSG00000154415	1.11091	2.87677	0.932019	3.0866	0.00202461	0.00626419	ENSG00000154415	PPP1R3A	5506
ENSG00000103310	0.505728	-1.79503	0.482538	-3.71997	0.000199243	0.000812416	ENSG00000103310	ZP2	7783
ENSG00000139515	224.17	1.68943	0.354879	4.76058	1.93036e-06	1.27759e-05	ENSG00000139515	PDX1	3651
ENSG00000267057	4.1329	1.67224	0.342414	4.88368	1.04126e-06	7.34143e-06	ENSG00000267057	LINC01905	102724698
ENSG00000220891	0.831529	1.79688	0.443088	4.05537	5.00561e-05	0.000238871	ENSG00000220891	LL22NC03-63E9.3	648691
ENSG00000005981	117.547	-1.51778	0.201874	-7.51848	5.54172e-14	1.69107e-12	ENSG00000005981	ASB4	51666
ENSG00000143994	170.389	-1.85182	0.164395	-11.2644	1.96611e-29	1.08851e-26	ENSG00000143994	ABHD1	84696
ENSG00000224559	2.72048	1.67416	0.414328	4.04065	5.33037e-05	0.000252366	ENSG00000224559	LINC01087	101927994
ENSG00000172179	0.502018	1.59416	0.563248	2.83029	0.00465056	0.0128166	ENSG00000172179	PRL	5617
ENSG00000105880	16.0116	2.17243	0.267721	8.11453	4.8767e-16	2.24695e-14	ENSG00000105880	DLX5	1749
ENSG00000229425	60.0418	-1.79905	0.232186	-7.74829	9.31361e-15	3.30131e-13	ENSG00000229425	LOC101927745	101927745
ENSG00000204866	3.45251	1.6851	0.274417	6.14064	8.21887e-10	1.09666e-08	ENSG00000204866	IGFL2	147920
ENSG00000198443	0.719766	2.12094	0.511386	4.14744	3.36206e-05	0.000167307	ENSG00000198443	KRTAP4-1	85285
ENSG00000267909	67.9608	-2.04056	0.287273	-7.10324	1.2187e-12	2.88596e-11	ENSG00000267909	CCDC177	56936
ENSG00000130829	1349.66	2.54665	0.206802	12.3144	7.57459e-35	8.80647e-32	ENSG00000130829	DUSP9	1852
ENSG00000186897	20.5304	1.9271	0.24956	7.72199	1.1453e-14	4.0027e-13	ENSG00000186897	C1QL4	338761
ENSG00000266835	46.3574	-1.50575	0.211065	-7.13407	9.7445e-13	2.34561e-11	ENSG00000266835	GAPLINC	100505592
ENSG00000244694	86.9736	-1.99124	0.216685	-9.18956	3.94444e-20	4.13147e-18	ENSG00000244694	PTCHD4	442213
ENSG00000151834	67.285	2.81153	0.518959	5.41763	6.03944e-08	5.53322e-07	ENSG00000151834	GABRA2	2555
ENSG00000083307	40.5174	2.55259	0.282158	9.04667	1.47398e-19	1.38201e-17	ENSG00000083307	GRHL2	79977
ENSG00000204065	1.30216	2.03068	0.46999	4.3207	1.55538e-05	8.40437e-05	ENSG00000204065	TCEAL5	340543
ENSG00000167771	41.0983	1.55994	0.209589	7.44286	9.85263e-14	2.86614e-12	ENSG00000167771	RCOR2	283248
ENSG00000168875	1.4412	-1.91215	0.776928	-2.46117	0.0138485	0.0327294	ENSG00000168875	SOX14	8403
ENSG00000235180	1.64727	-1.64338	0.495597	-3.31597	0.000913272	0.00311135	ENSG00000235180	LINC00601	101101772
ENSG00000228812	264.228	-1.78575	0.211538	-8.44174	3.12639e-17	1.85136e-15	ENSG00000228812	LAMA5-AS1	101928158
ENSG00000276476	8.71512	2.04437	0.309445	6.60655	3.9337e-11	6.8499e-10	ENSG00000276476	LINC00540	100506622
ENSG00000186007	1.27602	1.72089	0.387867	4.43681	9.13026e-06	5.19756e-05	ENSG00000186007	LEMD1	93273
ENSG00000171724	165.436	1.50438	0.24348	6.17867	6.46448e-10	8.82829e-09	ENSG00000171724	VAT1L	57687
ENSG00000167614	101.212	2.31589	0.218924	10.5785	3.74815e-26	1.1368e-23	ENSG00000167614	TTYH1	57348
ENSG00000223403	17.2062	2.95502	0.266843	11.074	1.67728e-28	7.40529e-26	ENSG00000223403	MEG9	100507257
ENSG00000226416	19.3493	2.36554	0.319531	7.40316	1.32978e-13	3.78933e-12	ENSG00000226416	MRPL23-AS1	100133545
ENSG00000235029	3.11982	1.87242	0.432454	4.32975	1.49277e-05	8.11507e-05	ENSG00000235029	MNX1-AS2	105375606
ENSG00000188269	1.11986	1.66826	0.366081	4.55709	5.18676e-06	3.11375e-05	ENSG00000188269	OR7A5	26659
ENSG00000132874	34.6813	-2.44757	0.274579	-8.91392	4.92582e-19	4.30595e-17	ENSG00000132874	SLC14A2	8170
ENSG00000135097	373.171	1.76277	0.229205	7.69082	1.46193e-14	5.0237e-13	ENSG00000135097	MSI1	4440
ENSG00000171209	1.3253	-1.97211	0.524985	-3.75651	0.0001723	0.000715861	ENSG00000171209	CSN3	1448
ENSG00000133134	380.524	1.72596	0.244838	7.04939	1.79706e-12	4.0967e-11	ENSG00000133134	BEX2	84707
ENSG00000268940	1.51095	3.11124	0.747508	4.16215	3.15266e-05	0.000158309	ENSG00000268940	CT45A1	541466
ENSG00000104313	10.4827	2.64509	0.289904	9.12403	7.23805e-20	7.2337e-18	ENSG00000104313	EYA1	2138
ENSG00000255071	1997.67	-1.89428	0.279685	-6.77291	1.26219e-11	2.42557e-10	ENSG00000255071	SAA2-SAA4	100528017
ENSG00000281641	2.03327	1.59146	0.322546	4.93406	8.0539e-07	5.80756e-06	ENSG00000281641	SAMD12-AS1	552860
ENSG00000171450	1.28066	2.19842	0.374625	5.86831	4.40264e-09	5.07636e-08	ENSG00000171450	CDK5R2	8941
ENSG00000161649	64.1892	-2.21189	0.233134	-9.48761	2.36393e-21	3.27189e-19	ENSG00000161649	CD300LG	146894
ENSG00000055118	79.2082	1.78185	0.259739	6.86016	6.8785e-12	1.38728e-10	ENSG00000055118	KCNH2	3757
ENSG00000124134	11.1283	2.024	0.281473	7.19074	6.44407e-13	1.61584e-11	ENSG00000124134	KCNS1	3787
ENSG00000101280	7.90244	-1.98514	0.216984	-9.14881	5.75619e-20	5.87047e-18	ENSG00000101280	ANGPT4	51378
ENSG00000188155	0.738139	-1.95068	0.493007	-3.95671	7.59903e-05	0.000346014	ENSG00000188155	KRTAP10-6	386674
ENSG00000185666	35.6112	1.52344	0.175009	8.70494	3.17742e-18	2.30406e-16	ENSG00000185666	SYN3	8224
ENSG00000226025	9.61867	1.72694	0.266805	6.47267	9.62862e-11	1.54621e-09	ENSG00000226025	LGALS17A	400696
ENSG00000016082	0.910282	1.84984	0.453951	4.07499	4.60169e-05	0.000221658	ENSG00000016082	ISL1	3670
ENSG00000261514	0.92358	2.0514	0.427931	4.79377	1.63673e-06	1.10059e-05	ENSG00000261514	LINC01976	107546764
ENSG00000115593	2.47657	-1.5985	0.318159	-5.02421	5.05515e-07	3.78237e-06	ENSG00000115593	SMYD1	150572
ENSG00000087494	92.0975	1.73859	0.221143	7.86184	3.7852e-15	1.46206e-13	ENSG00000087494	PTHLH	5744
ENSG00000172425	712.966	-2.73162	0.227975	-11.9821	4.41044e-33	4.39519e-30	ENSG00000172425	TTC36	143941
ENSG00000160339	113.289	-2.19946	0.254075	-8.65672	4.85518e-18	3.36668e-16	ENSG00000160339	FCN2	2220
ENSG00000157005	4.91792	4.15378	0.704178	5.89876	3.66233e-09	4.28941e-08	ENSG00000157005	SST	6750
ENSG00000166450	28.7141	1.58736	0.20295	7.82147	5.22105e-15	1.95601e-13	ENSG00000166450	PRTG	283659
ENSG00000162494	1.22882	2.414	0.438408	5.50628	3.66497e-08	3.51087e-07	ENSG00000162494	LRRC38	126755
ENSG00000266524	41.5523	2.08672	0.323884	6.44281	1.17281e-10	1.8518e-09	ENSG00000266524	GDF10	2662
ENSG00000178462	3.29211	2.77083	0.377698	7.33611	2.19892e-13	6.02011e-12	ENSG00000178462	TUBAL3	79861
ENSG00000168676	1.95097	1.52033	0.241799	6.2876	3.22421e-10	4.69158e-09	ENSG00000168676	KCTD19	146212
ENSG00000181355	3.81132	3.64056	0.428658	8.49292	2.01511e-17	1.2396e-15	ENSG00000181355	OFCC1	266553
ENSG00000269994	14.9687	2.15383	0.372915	5.77566	7.66506e-09	8.44707e-08	ENSG00000269994	LOC440173	440173
ENSG00000196549	2903.54	-2.04539	0.296205	-6.90531	5.00949e-12	1.0388e-10	ENSG00000196549	MME	4311
ENSG00000109101	1.97836	2.23557	0.320841	6.96783	3.21865e-12	6.92556e-11	ENSG00000109101	FOXN1	8456
ENSG00000175699	1.6763	-2.1988	0.371591	-5.91727	3.27333e-09	3.87019e-08	ENSG00000175699	CCDC197	256369
ENSG00000081051	33044	5.74192	0.288487	19.9035	3.79181e-88	4.40848e-84	ENSG00000081051	AFP	174
ENSG00000077274	126.154	2.48916	0.323826	7.68674	1.50932e-14	5.18145e-13	ENSG00000077274	CAPN6	827
ENSG00000170231	10.7288	1.51069	0.317569	4.75705	1.96443e-06	1.29772e-05	ENSG00000170231	FABP6	2172
ENSG00000205396	5.54354	2.13674	0.35531	6.01373	1.81299e-09	2.26813e-08	ENSG00000205396	LINC00661	126536
ENSG00000006659	23.5506	7.51751	0.654185	11.4914	1.4572e-30	9.77414e-28	ENSG00000006659	LGALS14	56891
ENSG00000174607	29.6633	2.46971	0.290765	8.49384	1.99922e-17	1.232e-15	ENSG00000174607	UGT8	7368
ENSG00000175426	39.499	-2.14145	0.261968	-8.17448	2.9714e-16	1.43944e-14	ENSG00000175426	PCSK1	5122
ENSG00000079393	9.71092	1.54447	0.285364	5.41227	6.22324e-08	5.69413e-07	ENSG00000079393	DUSP13	51207
ENSG00000140465	3028.51	-2.33474	0.302151	-7.72707	1.10051e-14	3.86083e-13	ENSG00000140465	CYP1A1	1543
ENSG00000184672	9.74084	1.74662	0.339931	5.13815	2.77459e-07	2.19196e-06	ENSG00000184672	RALYL	138046
ENSG00000279516	10.0701	1.65152	0.524184	3.15064	0.00162911	0.00517644	ENSG00000279516	FAM230C	26080
ENSG00000147180	93.419	1.70433	0.18776	9.07715	1.11456e-19	1.07389e-17	ENSG00000147180	ZNF711	7552
ENSG00000249581	1.48891	-1.58514	0.311755	-5.08457	3.68455e-07	2.83569e-06	ENSG00000249581	CLRN2	645104
ENSG00000203706	31.4189	-1.532	0.202967	-7.54805	4.41838e-14	1.37474e-12	ENSG00000203706	SERTAD4-AS1	574036
ENSG00000225986	14.1811	-1.66579	0.184142	-9.04622	1.47997e-19	1.38391e-17	ENSG00000225986	UBXN10-AS1	101928017
ENSG00000140274	178.755	2.04276	0.332295	6.14742	7.87534e-10	1.05526e-08	ENSG00000140274	DUOXA2	405753
ENSG00000280236	0.616675	2.04966	0.586886	3.49243	0.000478652	0.00175884	ENSG00000280236	OR12D2	26529
ENSG00000153404	46.5939	1.6164	0.260188	6.21241	5.21779e-10	7.27383e-09	ENSG00000153404	PLEKHG4B	153478
ENSG00000167183	368.11	1.94453	0.21913	8.87387	7.06472e-19	5.92333e-17	ENSG00000167183	PRR15L	79170
ENSG00000171819	11.3028	-4.19631	0.416604	-10.0727	7.29666e-24	1.53313e-21	ENSG00000171819	ANGPTL7	10218
ENSG00000253368	1049.03	1.53436	0.189641	8.09085	5.92481e-16	2.69428e-14	ENSG00000253368	TRNP1	388610
ENSG00000165379	22.8699	1.55214	0.402241	3.85873	0.000113979	0.000495509	ENSG00000165379	LRFN5	145581
ENSG00000228639	3.82412	2.33251	0.311981	7.47645	7.63558e-14	2.27237e-12	ENSG00000228639	LINC02095	102723505
ENSG00000207805	3.18639	4.21221	0.500556	8.41505	3.92734e-17	2.26791e-15	ENSG00000207805	MIR483	619552
ENSG00000215196	0.981854	-1.85052	0.443282	-4.1746	2.98512e-05	0.000150821	ENSG00000215196	BASP1-AS1	285696
ENSG00000169297	22.0796	2.65536	0.442042	6.00703	1.8895e-09	2.35371e-08	ENSG00000169297	NR0B1	190
ENSG00000189377	62.6104	2.16403	0.249325	8.67952	3.97425e-18	2.78349e-16	ENSG00000189377	CXCL17	284340
ENSG00000086548	30.5383	1.75356	0.382075	4.58957	4.44167e-06	2.70935e-05	ENSG00000086548	CEACAM6	4680
ENSG00000198398	0.882607	1.60848	0.560171	2.87141	0.00408645	0.0114538	ENSG00000198398	TMEM207	131920
ENSG00000154646	22.193	1.95706	0.483605	4.04681	5.19212e-05	0.00024659	ENSG00000154646	TMPRSS15	5651
ENSG00000110723	277.622	-1.77441	0.185213	-9.58041	9.66616e-22	1.47871e-19	ENSG00000110723	EXPH5	23086
ENSG00000120907	276.192	-1.82084	0.208853	-8.71828	2.82467e-18	2.06544e-16	ENSG00000120907	ADRA1A	148
ENSG00000249096	371.318	-1.91043	0.170476	-11.2064	3.79101e-29	2.00343e-26	ENSG00000249096	LINC02362	102723766
ENSG00000152931	40.0342	-1.52829	0.427654	-3.57367	0.00035201	0.00134139	ENSG00000152931	PART1	25859
ENSG00000198033	97.6232	2.78537	0.496878	5.60575	2.07358e-08	2.08548e-07	ENSG00000198033	TUBA3C	7278
ENSG00000167741	43.2989	1.84421	0.288421	6.39416	1.61432e-10	2.48044e-09	ENSG00000167741	GGT6	124975
ENSG00000214049	45.3528	1.90225	0.291033	6.53618	6.31107e-11	1.04671e-09	ENSG00000214049	UCA1	652995
ENSG00000164303	53.9573	2.20403	0.260044	8.47559	2.33889e-17	1.41139e-15	ENSG00000164303	ENPP6	133121
ENSG00000182271	1.46667	1.62689	0.327064	4.97423	6.5509e-07	4.78912e-06	ENSG00000182271	TMIGD1	388364
ENSG00000164093	14.9987	2.15212	0.395664	5.43927	5.34993e-08	4.96806e-07	ENSG00000164093	PITX2	5308
ENSG00000142619	13.3172	-1.7117	0.365024	-4.68929	2.74156e-06	1.75616e-05	ENSG00000142619	PADI3	51702
ENSG00000187416	5.29945	2.20559	0.352145	6.26331	3.76894e-10	5.4011e-09	ENSG00000187416	LHFPL3	375612
ENSG00000150556	50.3366	1.61457	0.320011	5.04535	4.52695e-07	3.42804e-06	ENSG00000150556	LYPD6B	130576
ENSG00000058335	97.1572	-1.81635	0.239517	-7.58337	3.3668e-14	1.07537e-12	ENSG00000058335	RASGRF1	5923
ENSG00000112164	26.7178	3.36835	0.366466	9.19143	3.87638e-20	4.07242e-18	ENSG00000112164	GLP1R	2740
ENSG00000169862	476.875	2.35204	0.320562	7.33723	2.18053e-13	5.98044e-12	ENSG00000169862	CTNND2	1501
ENSG00000164756	3.29805	2.25792	0.342755	6.58757	4.47088e-11	7.68555e-10	ENSG00000164756	SLC30A8	169026
ENSG00000120210	5.32286	2.31407	0.425071	5.44397	5.21069e-08	4.8465e-07	ENSG00000120210	INSL6	11172
ENSG00000149403	40.8543	1.73714	0.220642	7.87314	3.45854e-15	1.35236e-13	ENSG00000149403	GRIK4	2900
ENSG00000124507	127.184	1.53818	0.206651	7.44339	9.81329e-14	2.85708e-12	ENSG00000124507	PACSIN1	29993
ENSG00000004948	7.14304	1.51494	0.251879	6.01455	1.80382e-09	2.25746e-08	ENSG00000004948	CALCR	799
ENSG00000135222	3.5275	-1.60236	0.646945	-2.47681	0.0132562	0.0315627	ENSG00000135222	CSN2	1447
ENSG00000189320	81.4201	-1.50961	0.241478	-6.25152	4.06473e-10	5.77725e-09	ENSG00000189320	FAM180A	389558
ENSG00000133636	1506.23	3.03078	0.395045	7.67199	1.69348e-14	5.69593e-13	ENSG00000133636	NTS	4922
ENSG00000154099	93.9066	-1.8984	0.242134	-7.84028	4.49559e-15	1.71555e-13	ENSG00000154099	DNAAF1	123872
ENSG00000204175	16.036	1.87906	0.354599	5.29912	1.16362e-07	1.00311e-06	ENSG00000204175	GPRIN2	9721
ENSG00000203933	4.32906	-2.32374	0.269014	-8.63798	5.72134e-18	3.90518e-16	ENSG00000203933	CXorf66	347487
ENSG00000182632	0.812998	1.50249	0.456363	3.29231	0.000993666	0.00335314	ENSG00000182632	CCNYL2	414194
ENSG00000269404	60.9199	2.30767	0.216998	10.6345	2.05961e-26	6.71374e-24	ENSG00000269404	SPIB	6689
ENSG00000162761	5.93007	1.54924	0.271914	5.69754	1.21551e-08	1.2924e-07	ENSG00000162761	LMX1A	4009
ENSG00000236849	41.9464	-1.52106	0.191342	-7.94943	1.87368e-15	7.78002e-14	ENSG00000236849	LINC01474	101927258
ENSG00000164438	0.835899	1.77536	0.654097	2.71421	0.00664338	0.01743	ENSG00000164438	TLX3	30012
ENSG00000104044	70.665	1.8074	0.277848	6.50499	7.76985e-11	1.26875e-09	ENSG00000104044	OCA2	4948
ENSG00000167644	83.8096	2.40412	0.226896	10.5957	3.12069e-26	9.71845e-24	ENSG00000167644	C19orf33	64073
ENSG00000134184	2589.37	-2.25508	0.310923	-7.25287	4.08042e-13	1.06052e-11	ENSG00000134184	GSTM1	2944
ENSG00000165682	29.5324	-2.56949	0.318733	-8.06156	7.5326e-16	3.36833e-14	ENSG00000165682	CLEC1B	51266
ENSG00000121380	73.4461	1.86974	0.184696	10.1234	4.35139e-24	9.42683e-22	ENSG00000121380	BCL2L14	79370
ENSG00000019186	3.13253	1.95423	0.392445	4.97964	6.37019e-07	4.66679e-06	ENSG00000019186	CYP24A1	1591
ENSG00000180875	952.166	-1.66397	0.253891	-6.55389	5.60584e-11	9.43204e-10	ENSG00000180875	GREM2	64388
ENSG00000145536	170.047	1.87337	0.263175	7.11832	1.09253e-12	2.6154e-11	ENSG00000145536	ADAMTS16	170690
ENSG00000133640	4.05344	1.5977	0.349566	4.57053	4.86494e-06	2.94284e-05	ENSG00000133640	LRRIQ1	84125
ENSG00000103742	66.5715	1.71345	0.222134	7.71361	1.22312e-14	4.26184e-13	ENSG00000103742	IGDCC4	57722
ENSG00000119888	2278.79	1.83685	0.299292	6.13732	8.39253e-10	1.11769e-08	ENSG00000119888	EPCAM	4072
ENSG00000111962	164.108	-1.86713	0.202916	-9.2015	3.52985e-20	3.75359e-18	ENSG00000111962	UST	10090
ENSG00000230453	9.16705	1.89211	0.286454	6.60527	3.96798e-11	6.90614e-10	ENSG00000230453	ANKRD18B	441459
ENSG00000267795	45.7557	2.10255	0.268833	7.82102	5.23957e-15	1.95979e-13	ENSG00000267795	SMIM22	440335
ENSG00000074803	168.153	-3.67395	0.326521	-11.2518	2.26892e-29	1.2175e-26	ENSG00000074803	SLC12A1	6557
ENSG00000140279	668.935	2.77524	0.297427	9.33084	1.05031e-20	1.2809e-18	ENSG00000140279	DUOX2	50506
ENSG00000170743	70.0932	-2.17828	0.377225	-5.77448	7.71889e-09	8.49833e-08	ENSG00000170743	SYT9	143425
ENSG00000187398	36.3556	-3.73998	0.289018	-12.9403	2.66508e-38	5.46797e-35	ENSG00000187398	LUZP2	338645
ENSG00000162949	57.0659	2.19097	0.32463	6.74911	1.48754e-11	2.81365e-10	ENSG00000162949	CAPN13	92291
ENSG00000183837	299.568	1.92229	0.244195	7.87196	3.49129e-15	1.36211e-13	ENSG00000183837	PNMA3	29944
ENSG00000172818	51.5558	2.19701	0.288353	7.61917	2.55314e-14	8.29925e-13	ENSG00000172818	OVOL1	5017
ENSG00000270164	31.6993	1.75193	0.208149	8.41672	3.87162e-17	2.24316e-15	ENSG00000270164	LINC01480	101927931
ENSG00000083807	21622.8	-1.6688	0.162902	-10.2442	1.25661e-24	2.98159e-22	ENSG00000083807	SLC27A5	10998
ENSG00000144130	6.69436	1.75094	0.210623	8.31312	9.32154e-17	4.97896e-15	ENSG00000144130	NT5DC4	284958
ENSG00000007350	24.7793	1.55259	0.275293	5.63978	1.70266e-08	1.75184e-07	ENSG00000007350	TKTL1	8277
ENSG00000197580	302.768	-1.67912	0.181651	-9.24364	2.38258e-20	2.69156e-18	ENSG00000197580	BCO2	83875
ENSG00000267690	9.08898	-2.3421	0.302013	-7.75495	8.83791e-15	3.17137e-13	ENSG00000267690	LDLRAD4-AS1	100288122
ENSG00000253661	20.6913	1.715	0.236788	7.24277	4.39617e-13	1.13834e-11	ENSG00000253661	ZFHX4-AS1	100192378
ENSG00000101349	3.86381	2.67366	0.400492	6.67594	2.4565e-11	4.4394e-10	ENSG00000101349	PAK5	57144
ENSG00000241104	4.20499	-1.99777	0.338485	-5.90208	3.5895e-09	4.21401e-08	ENSG00000241104	LOC284344	284344
ENSG00000065609	2.64301	1.57482	0.390684	4.03092	5.55589e-05	0.000261906	ENSG00000065609	SNAP91	9892
ENSG00000170577	57.1877	2.50477	0.256934	9.74868	1.86879e-22	3.13656e-20	ENSG00000170577	SIX2	10736
ENSG00000249196	11.7844	3.58246	0.494989	7.23746	4.57181e-13	1.17944e-11	ENSG00000249196	TMEM132D-AS1	283352
ENSG00000196155	148.378	2.03203	0.177672	11.4369	2.73379e-30	1.76578e-27	ENSG00000196155	PLEKHG4	25894
ENSG00000180178	70.7295	2.06113	0.439447	4.69027	2.72847e-06	1.74941e-05	ENSG00000180178	FAR2P1	440905
ENSG00000148735	27.8673	2.58862	0.25292	10.235	1.38262e-24	3.19366e-22	ENSG00000148735	PLEKHS1	79949
ENSG00000138336	73.7071	1.50031	0.128886	11.6406	2.56338e-31	1.98685e-28	ENSG00000138336	TET1	80312
ENSG00000128645	12.0484	3.11445	0.266774	11.6745	1.72089e-31	1.42912e-28	ENSG00000128645	HOXD1	3231
ENSG00000113249	57.7131	3.3982	0.28647	11.8623	1.85783e-32	1.75133e-29	ENSG00000113249	HAVCR1	26762
ENSG00000166589	139.884	1.82236	0.275772	6.60819	3.89053e-11	6.79168e-10	ENSG00000166589	CDH16	1014
ENSG00000116017	903.614	2.28321	0.145019	15.7442	7.52843e-56	6.5646e-52	ENSG00000116017	ARID3A	1820
ENSG00000107984	781.793	2.91587	0.305881	9.53267	1.53284e-21	2.20926e-19	ENSG00000107984	DKK1	22943
ENSG00000106236	539.209	1.67957	0.299537	5.60721	2.05615e-08	2.07154e-07	ENSG00000106236	NPTX2	4885
ENSG00000160181	40.3778	2.38435	0.385291	6.18844	6.07616e-10	8.35687e-09	ENSG00000160181	TFF2	7032
ENSG00000169738	31908.1	-1.69504	0.140035	-12.1044	1.00081e-33	1.09086e-30	ENSG00000169738	DCXR	51181
ENSG00000227195	12.9965	1.63974	0.464946	3.52675	0.000420701	0.00157038	ENSG00000227195	MIR663AHG	284801
ENSG00000172238	0.631004	1.50973	0.607847	2.48373	0.0130015	0.0310369	ENSG00000172238	ATOH1	474
ENSG00000101115	83.4159	2.99967	0.209895	14.2913	2.48093e-46	1.08166e-42	ENSG00000101115	SALL4	57167
ENSG00000168389	2269.51	-1.71944	0.235547	-7.29977	2.88266e-13	7.69864e-12	ENSG00000168389	MFSD2A	84879
ENSG00000230390	1.04288	-2.75109	0.584761	-4.70463	2.54328e-06	1.64364e-05	ENSG00000230390	LINC01048	103695431
ENSG00000091831	404.379	-2.12977	0.183871	-11.583	5.02671e-31	3.73035e-28	ENSG00000091831	ESR1	2099
ENSG00000003137	133.126	1.75532	0.218202	8.04446	8.66259e-16	3.82459e-14	ENSG00000003137	CYP26B1	56603
ENSG00000129195	83.4984	1.8362	0.167206	10.9817	4.68063e-28	1.94352e-25	ENSG00000129195	PIMREG	54478
ENSG00000101446	0.766532	-1.71502	0.701315	-2.44544	0.0144677	0.0339399	ENSG00000101446	SPINT3	10816
ENSG00000174498	54.4783	2.95431	0.320901	9.20629	3.37577e-20	3.61177e-18	ENSG00000174498	IGDCC3	9543
ENSG00000175928	18.6097	1.52566	0.284391	5.36465	8.1108e-08	7.22412e-07	ENSG00000175928	LRRN1	57633
ENSG00000236289	0.901332	2.60789	0.48879	5.3354	9.53329e-08	8.37139e-07	ENSG00000236289	GACAT3	104797537
ENSG00000112116	0.712838	1.60677	0.375059	4.28403	1.83539e-05	9.73784e-05	ENSG00000112116	IL17F	112744
ENSG00000274764	1.11582	2.1839	0.699697	3.12121	0.00180113	0.00565806	ENSG00000274764	PRAMEF27	101929983
ENSG00000183072	2.48268	1.95311	0.405662	4.81461	1.47485e-06	1.00237e-05	ENSG00000183072	NKX2-5	1482
ENSG00000144354	213.028	2.25284	0.20116	11.1992	4.11392e-29	2.11014e-26	ENSG00000144354	CDCA7	83879
ENSG00000234602	4.78744	1.64586	0.305961	5.37932	7.47682e-08	6.71086e-07	ENSG00000234602	MCIDAS	345643
ENSG00000280870	21.4429	-1.68956	0.254852	-6.62957	3.36673e-11	5.93971e-10	ENSG00000280870	MIR325HG	101928469
ENSG00000129159	9.85341	1.79588	0.247848	7.24588	4.29634e-13	1.1158e-11	ENSG00000129159	KCNC1	3746
ENSG00000250846	1.52033	2.62903	0.698031	3.76636	0.000165646	0.000690519	ENSG00000250846	EPHA5-AS1	100144602
ENSG00000021300	322.07	3.10461	0.232131	13.3744	8.53829e-41	2.12719e-37	ENSG00000021300	PLEKHB1	58473
ENSG00000154143	1.4452	1.73534	0.377818	4.59306	4.3679e-06	2.67137e-05	ENSG00000154143	PANX3	116337
ENSG00000136014	12.8684	1.71029	0.186477	9.17158	4.6614e-20	4.83884e-18	ENSG00000136014	USP44	84101
ENSG00000132972	21.7123	1.67278	0.449014	3.72544	0.000194973	0.00079668	ENSG00000132972	RNF17	56163
ENSG00000233491	16.9158	1.90908	0.338878	5.63352	1.7657e-08	1.80922e-07	ENSG00000233491	LOC100128317	100128317
ENSG00000260094	0.438411	1.61545	0.621713	2.59838	0.00936646	0.0234541	ENSG00000260094	LINC00564	100861546
ENSG00000133863	11.1988	3.47304	0.4222	8.22605	1.93481e-16	9.72395e-15	ENSG00000133863	TEX15	56154
ENSG00000117598	0.807242	2.45848	0.591424	4.15689	3.22615e-05	0.000161303	ENSG00000117598	PLPPR5	163404
ENSG00000204969	3.07387	1.57	0.329785	4.76067	1.92953e-06	1.27729e-05	ENSG00000204969	PCDHA2	56146
ENSG00000128713	2.20995	2.59554	0.46189	5.6194	1.91625e-08	1.94689e-07	ENSG00000128713	HOXD11	3237
ENSG00000225206	1.81212	3.10799	0.478434	6.49619	8.23812e-11	1.33957e-09	ENSG00000225206	MIR137HG	400765
ENSG00000235621	40.6334	4.20328	0.306264	13.7244	7.25597e-43	2.10901e-39	ENSG00000235621	LINC00494	284749
ENSG00000164946	43.1873	1.84462	0.258441	7.13749	9.50485e-13	2.29584e-11	ENSG00000164946	FREM1	158326
ENSG00000251518	0.766656	-1.8913	0.41741	-4.53104	5.86931e-06	3.48274e-05	ENSG00000251518	LINC02110	105374729
ENSG00000100593	5.26479	2.46963	0.39325	6.28004	3.38489e-10	4.90085e-09	ENSG00000100593	ISM2	145501
ENSG00000240045	8.82001	-1.99483	0.425136	-4.69221	2.7027e-06	1.73509e-05	ENSG00000240045	DWORF	100507537
ENSG00000130234	454.661	-1.92126	0.265499	-7.23638	4.60811e-13	1.18793e-11	ENSG00000130234	ACE2	59272
ENSG00000081479	133.541	1.65421	0.297791	5.55493	2.77724e-08	2.72175e-07	ENSG00000081479	LRP2	4036
ENSG00000143469	1.72567	1.6303	0.382191	4.26568	1.99299e-05	0.000104815	ENSG00000143469	SYT14	255928
ENSG00000177468	2.00633	3.10757	0.742154	4.18723	2.82376e-05	0.000143674	ENSG00000177468	OLIG3	167826
ENSG00000134398	6.27793	2.54632	0.332158	7.66601	1.77431e-14	5.93348e-13	ENSG00000134398	ERN2	10595
ENSG00000008196	0.814975	2.05998	0.493878	4.17103	3.03229e-05	0.000152925	ENSG00000008196	TFAP2B	7021
ENSG00000263961	175.348	1.77405	0.228918	7.74973	9.2085e-15	3.27738e-13	ENSG00000263961	RHEX	440712
ENSG00000204140	0.66928	1.68122	0.628684	2.67419	0.00749102	0.019334	ENSG00000204140	CLPSL1	340204
ENSG00000156219	9.05088	1.67943	0.241754	6.94688	3.73458e-12	7.94743e-11	ENSG00000156219	ART3	419
ENSG00000100033	780.428	-1.52111	0.251977	-6.0367	1.57295e-09	1.99067e-08	ENSG00000100033	PRODH	5625
ENSG00000109705	11.5095	1.99769	0.286774	6.96609	3.25863e-12	7.00294e-11	ENSG00000109705	NKX3-2	579
ENSG00000158516	9.41317	2.77077	0.395942	6.99791	2.59815e-12	5.70301e-11	ENSG00000158516	CPA2	1358
ENSG00000205364	462.218	-1.91731	0.246662	-7.77301	7.6641e-15	2.77443e-13	ENSG00000205364	MT1M	4499
ENSG00000231599	0.694049	2.0386	0.522662	3.90042	9.60277e-05	0.000426669	ENSG00000231599	LINC01037	106144535
ENSG00000225110	1.74923	-1.86678	0.468114	-3.98788	6.66677e-05	0.000308028	ENSG00000225110	PNMA6F	105373377
ENSG00000164089	3449.35	-1.70298	0.187369	-9.08892	1.00027e-19	9.7454e-18	ENSG00000164089	ETNPPL	64850
ENSG00000259129	25.8849	1.78075	0.438485	4.06114	4.88338e-05	0.000233581	ENSG00000259129	LINC00648	100506433
ENSG00000149452	11.3167	2.03289	0.353888	5.74444	9.2223e-09	1.00269e-07	ENSG00000149452	SLC22A8	9376
ENSG00000123388	1.85432	1.76617	0.455231	3.87972	0.000104576	0.000458979	ENSG00000123388	HOXC11	3227
ENSG00000241749	1.24082	1.83608	0.293079	6.26479	3.73333e-10	5.35863e-09	ENSG00000241749	RPSAP52	204010
ENSG00000136327	1.19624	1.56007	0.513388	3.03878	0.00237539	0.00719383	ENSG00000136327	NKX2-8	26257
ENSG00000280725	0.454623	-1.78382	0.453399	-3.93432	8.34319e-05	0.000376264	ENSG00000280725	LINC00251	552859
ENSG00000165197	179.405	-2.02094	0.207638	-9.73301	2.18034e-22	3.63867e-20	ENSG00000165197	VEGFD	2277
ENSG00000162040	2.91011	2.01996	0.313008	6.45339	1.09374e-10	1.7365e-09	ENSG00000162040	HS3ST6	64711
ENSG00000250584	2.18046	1.7319	0.429088	4.03624	5.43146e-05	0.000256699	ENSG00000250584	LINC01511	100506791
ENSG00000230524	3.63147	1.50297	0.224407	6.69752	2.11991e-11	3.89161e-10	ENSG00000230524	COL6A4P1	344875
ENSG00000273706	1.44583	2.88818	0.501837	5.75522	8.65281e-09	9.46085e-08	ENSG00000273706	LHX1	3975
ENSG00000145242	2.53577	3.00651	0.468855	6.41245	1.43196e-10	2.22375e-09	ENSG00000145242	EPHA5	2044
ENSG00000178473	0.715456	1.55485	0.415604	3.74118	0.00018316	0.000753976	ENSG00000178473	UCN3	114131
ENSG00000184471	0.549123	1.89531	0.500987	3.78315	0.000154859	0.000650448	ENSG00000184471	C1QTNF8	390664
ENSG00000130540	140.206	-1.77985	0.366657	-4.85427	1.20831e-06	8.38531e-06	ENSG00000130540	SULT4A1	25830
ENSG00000147488	6.3227	1.61044	0.219817	7.32629	2.36614e-13	6.41249e-12	ENSG00000147488	ST18	9705
ENSG00000205777	5.23023	2.09078	0.600124	3.48392	0.000494136	0.00180831	ENSG00000205777	GAGE1	2543
ENSG00000130720	24.8028	2.16952	0.284983	7.6128	2.68211e-14	8.67834e-13	ENSG00000130720	FIBCD1	84929
ENSG00000260930	0.880624	1.58099	0.434594	3.63786	0.000274915	0.00107872	ENSG00000260930	LINC01416	101927273
ENSG00000198300	1015.56	2.67684	0.260139	10.2901	7.81213e-25	1.90545e-22	ENSG00000198300	PEG3	5178
ENSG00000142748	476.237	-1.52814	0.211054	-7.2405	4.47023e-13	1.15494e-11	ENSG00000142748	FCN3	8547
ENSG00000265763	5.2054	1.95091	0.212128	9.19688	3.68503e-20	3.89486e-18	ENSG00000265763	ZNF488	118738
ENSG00000171199	72.7572	-1.56648	0.295214	-5.30625	1.11905e-07	9.69722e-07	ENSG00000171199	OPRPN	58503
ENSG00000185008	84.6113	1.60436	0.260987	6.14727	7.88298e-10	1.05588e-08	ENSG00000185008	ROBO2	6092
ENSG00000179477	2.40323	1.80349	0.308026	5.85499	4.77026e-09	5.46589e-08	ENSG00000179477	ALOX12B	242
ENSG00000166292	198.735	-2.37752	0.213078	-11.158	6.54595e-29	3.12762e-26	ENSG00000166292	TMEM100	55273
ENSG00000082196	793.4	-2.23715	0.209245	-10.6915	1.11492e-26	3.81249e-24	ENSG00000082196	C1QTNF3	114899
ENSG00000022556	67.1252	2.50932	0.228946	10.9603	5.93062e-28	2.43358e-25	ENSG00000022556	NLRP2	55655
ENSG00000260792	2.0482	1.72445	0.258015	6.6835	2.33296e-11	4.23809e-10	ENSG00000260792	LINC02280	101929634
ENSG00000004799	7578.65	-1.50368	0.163535	-9.19484	3.75536e-20	3.9572e-18	ENSG00000004799	PDK4	5166
ENSG00000274588	23.46	2.41091	0.362113	6.65788	2.77808e-11	4.95888e-10	ENSG00000274588	DGKK	139189
ENSG00000157330	2.35283	2.77773	0.352116	7.88869	3.05378e-15	1.20489e-13	ENSG00000157330	C1orf158	93190
ENSG00000143001	19.2882	1.7542	0.227819	7.69999	1.36078e-14	4.69927e-13	ENSG00000143001	TMEM61	199964
ENSG00000242515	62.7093	2.16581	0.403112	5.37272	7.75583e-08	6.9363e-07	ENSG00000242515	UGT1A10	54575
ENSG00000174358	63.799	2.10022	0.382123	5.4962	3.88053e-08	3.69503e-07	ENSG00000174358	SLC6A19	340024
ENSG00000276715	10.7516	1.63923	0.302264	5.42319	5.85459e-08	5.3865e-07	ENSG00000276715	YWHAEP7	284100
ENSG00000127530	1.63633	2.7478	0.570641	4.81528	1.46991e-06	9.99202e-06	ENSG00000127530	OR7C1	26664
ENSG00000188816	1.47694	2.25295	0.524618	4.29445	1.75124e-05	9.33826e-05	ENSG00000188816	HMX2	3167
ENSG00000133169	272.562	3.20408	0.350814	9.13326	6.64647e-20	6.68076e-18	ENSG00000133169	BEX1	55859
ENSG00000265962	1.62641	1.92871	0.460714	4.18635	2.8348e-05	0.00014409	ENSG00000265962	GACAT2	100287082
ENSG00000139352	109.694	-2.12901	0.337749	-6.30354	2.90926e-10	4.25996e-09	ENSG00000139352	ASCL1	429
ENSG00000110436	3329.98	-1.77758	0.21019	-8.45701	2.7433e-17	1.64123e-15	ENSG00000110436	SLC1A2	6506
ENSG00000142623	93.6399	-3.28337	0.342952	-9.57385	1.03e-21	1.55522e-19	ENSG00000142623	PADI1	29943
ENSG00000196553	29.5763	-2.71589	0.257568	-10.5444	5.39279e-26	1.60765e-23	ENSG00000196553	CCDC196	440184
ENSG00000223760	1.84136	2.32243	0.506008	4.5897	4.43876e-06	2.70853e-05	ENSG00000223760	MED15P9	285103
ENSG00000102837	16.7937	2.07856	0.366254	5.67519	1.38535e-08	1.45322e-07	ENSG00000102837	OLFM4	10562
ENSG00000226510	11.4972	1.82524	0.281467	6.48475	8.88798e-11	1.4392e-09	ENSG00000226510	UPK1A-AS1	100862728
ENSG00000116254	5.22677	1.6533	0.219757	7.5233	5.3409e-14	1.63408e-12	ENSG00000116254	CHD5	26038
ENSG00000054803	85.7983	-1.93231	0.294994	-6.55034	5.74058e-11	9.63086e-10	ENSG00000054803	CBLN4	140689
ENSG00000255986	4.67397	-2.37894	0.332333	-7.1583	8.16861e-13	2.01637e-11	ENSG00000255986	MT1JP	4498
ENSG00000197587	10.0286	2.34913	0.308368	7.61793	2.57775e-14	8.37145e-13	ENSG00000197587	DMBX1	127343
ENSG00000204653	2173.06	-1.61958	0.172656	-9.38038	6.5735e-21	8.36778e-19	ENSG00000204653	ASPDH	554235
ENSG00000080224	6.07951	2.59369	0.381041	6.80686	9.97533e-12	1.94918e-10	ENSG00000080224	EPHA6	285220
ENSG00000010932	252.085	1.60312	0.235666	6.80254	1.02789e-11	2.00514e-10	ENSG00000010932	FMO1	2326
ENSG00000125144	4899.57	-1.87545	0.266592	-7.03491	1.99395e-12	4.50143e-11	ENSG00000125144	MT1G	4495
ENSG00000175003	10319.9	-1.84537	0.233055	-7.91819	2.41e-15	9.71774e-14	ENSG00000175003	SLC22A1	6580
ENSG00000241224	81.242	-1.63287	0.248624	-6.56764	5.1118e-11	8.68458e-10	ENSG00000241224	C3orf85	401081
ENSG00000176194	16.4436	-3.28269	0.488762	-6.71633	1.86361e-11	3.45565e-10	ENSG00000176194	CIDEA	1149
ENSG00000181092	1.59186	-2.03992	0.497148	-4.10324	4.07397e-05	0.000198736	ENSG00000181092	ADIPOQ	9370
ENSG00000099869	84.5948	2.14306	0.343089	6.24638	4.20075e-10	5.95601e-09	ENSG00000099869	IGF2-AS	51214
ENSG00000170509	6586.76	-1.7038	0.271318	-6.27972	3.3919e-10	4.90693e-09	ENSG00000170509	HSD17B13	345275
ENSG00000129654	139.872	1.6609	0.292659	5.67522	1.38513e-08	1.45322e-07	ENSG00000129654	FOXJ1	2302
ENSG00000186912	2.36291	1.98143	0.285457	6.94126	3.8862e-12	8.22493e-11	ENSG00000186912	P2RY4	5030
ENSG00000155980	12.1042	1.97984	0.218571	9.05812	1.32724e-19	1.26139e-17	ENSG00000155980	KIF5A	3798
ENSG00000169836	0.664723	2.17051	0.568333	3.81908	0.000133953	0.000572706	ENSG00000169836	TACR3	6870
ENSG00000275004	16.0856	1.50661	0.210827	7.14618	8.9229e-13	2.1703e-11	ENSG00000275004	ZNF280B	140883
ENSG00000178597	7.88581	2.8475	0.369237	7.71185	1.2401e-14	4.31239e-13	ENSG00000178597	PSAPL1	768239
ENSG00000215148	0.842733	2.62142	0.606874	4.31955	1.5635e-05	8.44169e-05	ENSG00000215148	PRSS41	360226
ENSG00000163814	227.226	1.74483	0.20684	8.43565	3.29366e-17	1.93726e-15	ENSG00000163814	CDCP1	64866
ENSG00000159307	1061.01	-1.84487	0.233713	-7.89374	2.93273e-15	1.15976e-13	ENSG00000159307	SCUBE1	80274
ENSG00000114270	916.64	-1.57775	0.203887	-7.73835	1.00715e-14	3.54473e-13	ENSG00000114270	COL7A1	1294
ENSG00000163217	1.64308	-1.5739	0.561258	-2.80424	0.00504352	0.0137497	ENSG00000163217	BMP10	27302
ENSG00000137392	2.70851	2.54919	0.774371	3.29195	0.000994961	0.00335719	ENSG00000137392	CLPS	1208
ENSG00000230978	2.2544	-1.69384	0.39882	-4.24713	2.16531e-05	0.00011311	ENSG00000230978	LINC00160	54064
ENSG00000183690	10.1134	1.66701	0.277265	6.01233	1.8288e-09	2.28626e-08	ENSG00000183690	EFHC2	80258
ENSG00000142513	15.9777	1.83991	0.225636	8.15432	3.5114e-16	1.68003e-14	ENSG00000142513	ACP4	93650
ENSG00000180818	52.7126	3.60225	0.476623	7.55787	4.09714e-14	1.2828e-12	ENSG00000180818	HOXC10	3226
ENSG00000249885	0.780128	1.58054	0.365075	4.32936	1.49545e-05	8.12712e-05	ENSG00000249885	ARHGEF38-IT1	100874374
ENSG00000178522	4.97018	-1.78629	0.452777	-3.94518	7.97399e-05	0.000361154	ENSG00000178522	AMBN	258
ENSG00000146013	12.1678	1.88094	0.302264	6.22286	4.88183e-10	6.85205e-09	ENSG00000146013	GFRA3	2676
ENSG00000214814	104.246	3.88511	0.330216	11.7654	5.88596e-32	5.13241e-29	ENSG00000214814	FER1L6	654463
ENSG00000188064	31.8149	1.97621	0.297398	6.64501	3.03201e-11	5.39834e-10	ENSG00000188064	WNT7B	7477
ENSG00000129965	25.8068	-3.35709	0.438245	-7.66031	1.8549e-14	6.17337e-13	ENSG00000129965	IGF2	3481
ENSG00000225930	0.381729	1.507	0.503225	2.99468	0.00274729	0.00815791	ENSG00000225930	LINC02249	26082
ENSG00000257017	390338	-1.66923	0.175059	-9.53524	1.49534e-21	2.16414e-19	ENSG00000257017	HP	3240
ENSG00000167757	8.10818	1.84203	0.368448	4.99942	5.7503e-07	4.26008e-06	ENSG00000167757	KLK11	11012
ENSG00000007216	216.492	2.452	0.230812	10.6234	2.31999e-26	7.42376e-24	ENSG00000007216	SLC13A2	9058
ENSG00000170788	3.50073	1.58589	0.251646	6.30208	2.93685e-10	4.29804e-09	ENSG00000170788	DYDC1	143241
ENSG00000114854	147.76	2.17625	0.218754	9.94837	2.56353e-23	4.9674e-21	ENSG00000114854	TNNC1	7134
ENSG00000114455	9.97669	2.14317	0.309098	6.93362	4.10202e-12	8.64499e-11	ENSG00000114455	HHLA2	11148
ENSG00000095596	102.548	-1.98053	0.243398	-8.13699	4.05239e-16	1.90929e-14	ENSG00000095596	CYP26A1	1592
ENSG00000182795	259.237	1.90184	0.235087	8.08993	5.97002e-16	2.70824e-14	ENSG00000182795	C1orf116	79098
ENSG00000182366	8.55448	1.60644	0.246374	6.52032	7.01577e-11	1.15426e-09	ENSG00000182366	FAM87A	157693
ENSG00000138083	2.8672	1.86757	0.431679	4.32628	1.51647e-05	8.22086e-05	ENSG00000138083	SIX3	6496
ENSG00000184210	1.11312	1.80496	0.427224	4.22485	2.391e-05	0.000123732	ENSG00000184210	DGAT2L6	347516
ENSG00000279774	8.7674	-2.45787	0.285454	-8.6104	7.28046e-18	4.83686e-16	ENSG00000279774	LOC440742	440742
ENSG00000261787	2.72762	2.74753	0.377324	7.28162	3.29843e-13	8.7156e-12	ENSG00000261787	TCF24	100129654
ENSG00000156006	340.322	-2.24726	0.21102	-10.6495	1.75239e-26	5.76619e-24	ENSG00000156006	NAT2	10
ENSG00000223626	1.33135	-1.78954	0.389459	-4.59495	4.32855e-06	2.65009e-05	ENSG00000223626	LINC01044	104266956
ENSG00000170965	2.64787	1.87976	0.297225	6.32437	2.54274e-10	3.76595e-09	ENSG00000170965	PLAC1	10761
ENSG00000266709	58.5447	1.57546	0.16648	9.46336	2.98198e-21	4.04703e-19	ENSG00000266709	MGC12916	84815
ENSG00000185155	6.1087	1.88172	0.249547	7.54054	4.68032e-14	1.45494e-12	ENSG00000185155	MIXL1	83881
ENSG00000156475	66.3463	1.97666	0.185548	10.6531	1.68693e-26	5.64483e-24	ENSG00000156475	PPP2R2B	5521
ENSG00000256980	1.47842	1.98498	0.545823	3.63667	0.000276183	0.00108272	ENSG00000256980	KHDC1L	100129128
ENSG00000180305	1.0179	1.7661	0.376536	4.69039	2.72689e-06	1.74901e-05	ENSG00000180305	WFDC10A	140832
ENSG00000000005	3.18217	-1.51146	0.249022	-6.06958	1.28246e-09	1.64331e-08	ENSG00000000005	TNMD	64102
ENSG00000269586	2.53027	3.79692	0.714481	5.31423	1.07111e-07	9.33279e-07	ENSG00000269586	CT45A10	102723631
ENSG00000162009	49.2028	2.46955	0.448025	5.51208	3.54626e-08	3.40556e-07	ENSG00000162009	SSTR5	6755
ENSG00000238284	6.24881	-1.93688	0.441868	-4.38341	1.16839e-05	6.50576e-05	ENSG00000238284	LINC01448	101928795
ENSG00000162543	672.817	-1.79308	0.18718	-9.57945	9.75589e-22	1.48299e-19	ENSG00000162543	UBXN10	127733
ENSG00000265933	24.2663	1.81742	0.39305	4.62388	3.76626e-06	2.34452e-05	ENSG00000265933	LINC00668	400643
ENSG00000170044	49.1064	3.74188	0.335843	11.1418	7.85516e-29	3.70243e-26	ENSG00000170044	ZPLD1	131368
ENSG00000173080	2.80362	2.39385	0.301944	7.92812	2.22492e-15	9.0552e-14	ENSG00000173080	RXFP4	339403
ENSG00000170162	1.79719	2.4969	0.73726	3.38673	0.000707303	0.0024864	ENSG00000170162	VGLL2	245806
ENSG00000169551	2.98851	3.04422	0.520047	5.85375	4.80604e-09	5.50328e-08	ENSG00000169551	CT55	54967
ENSG00000104413	353.047	2.12695	0.365069	5.82617	5.67125e-09	6.42858e-08	ENSG00000104413	ESRP1	54845
ENSG00000163362	343.131	1.9571	0.215358	9.08768	1.01178e-19	9.83008e-18	ENSG00000163362	C1orf106	55765
ENSG00000006128	1.52892	1.98852	0.517819	3.84018	0.000122945	0.000530125	ENSG00000006128	TAC1	6863
ENSG00000198650	43943.2	-1.54876	0.219209	-7.06523	1.60348e-12	3.68431e-11	ENSG00000198650	TAT	6898
ENSG00000166145	1437.66	2.0074	0.234135	8.57369	1.00218e-17	6.46121e-16	ENSG00000166145	SPINT1	6692
ENSG00000165238	715.233	1.76037	0.267364	6.58417	4.57431e-11	7.84016e-10	ENSG00000165238	WNK2	65268
ENSG00000167104	2.54944	2.61913	0.520684	5.03018	4.90015e-07	3.68346e-06	ENSG00000167104	BPIFB6	128859
ENSG00000204983	7.4603	1.53839	0.489673	3.14166	0.00167991	0.00531461	ENSG00000204983	PRSS1	5644
ENSG00000203877	5.61728	2.4465	0.504597	4.84843	1.24445e-06	8.62242e-06	ENSG00000203877	RIPPLY2	134701
ENSG00000156395	2.90382	2.7553	0.492045	5.59969	2.14731e-08	2.15281e-07	ENSG00000156395	SORCS3	22986
ENSG00000135094	27246.8	-1.52006	0.254394	-5.9752	2.29803e-09	2.81041e-08	ENSG00000135094	SDS	10993
ENSG00000203729	1.9897	-2.6601	0.392098	-6.78427	1.16679e-11	2.25464e-10	ENSG00000203729	LINC00272	388719
