# Supplementary material for: Overexpression of p62/IMP2 can Promote Cell Migration in Hepatocellular Carcinoma via Activation of the Wnt/β-Catenin Pathway
Source: Cancers (Basel). 2019 Dec 18;12(1):7. doi: 10.3390/cancers12010007 (PMC7017416; doi:10.3390/cancers12010007)
Supplement: Supplementary file 1 [file cancers-12-00007-s001.zip › cancers-643591-supplementary materials/Table S2.xlsx]

## Sheet: limma_output_meta
Table S2. Differential expression analysis between IGF2BP2 high expression group and low expression group with a metastasis related gene list
Gene	logFC	AveExpr	t	P.Value	adj.P.Val	B
LAMA1	-0.221303	3.50804	-6.06578	5.49e-09	6.18e-07	9.84857
TRPM1	-0.190058	3.34515	-6.04802	6.03e-09	6.18e-07	9.75625
AKT2	-0.186205	3.64664	-5.966	9.33e-09	6.37e-07	9.33259
ARF6	0.310459	5.91675	5.56536	7.39e-08	3.79e-06	7.32448
CTNNB1	0.333445	8.69117	5.34835	2.17e-07	8.91e-06	6.28085
ACTR2	0.453389	7.49212	5.1947	4.58e-07	1.57e-05	5.5614
MMP3	-0.218816	3.4893	-5.04211	9.45e-07	2.77e-05	4.86319
NFAT5	0.315161	4.68812	4.73356	3.9e-06	9.98e-05	3.5026
VASP	0.370591	5.73339	4.65491	5.53e-06	0.00012599	3.16695
CBL	0.102574	3.33164	4.61632	6.56e-06	0.00013444	3.00398
ROCK1	0.122742	5.44358	4.58939	7.38e-06	0.000137557	2.89088
MDM2	-0.149802	3.91139	-4.30716	2.47e-05	0.000421676	1.73919
CCR10	-0.194354	3.47641	-4.23715	3.3e-05	0.000520432	1.46301
WASL	0.227831	4.92256	4.18193	4.14e-05	0.000606084	1.24796
WT1	-0.159883	3.48893	-4.12598	5.19e-05	0.000709959	1.03249
ITGA3	-0.250406	3.96213	-4.01866	7.98e-05	0.00101968	0.626159
ESR1	-0.118503	3.90168	-4.00398	8.46e-05	0.00101968	0.571322
PSCD2	0.22807	5.78966	3.76315	0.00021398	0.00243699	-0.303607
TIMP4	-0.173824	3.61378	-3.72159	0.000250028	0.00269767	-0.449764
NF2	-0.0677016	3.89986	-3.65518	0.000319767	0.00316687	-0.680353
KRAS	0.254074	6.13426	3.65126	0.000324411	0.00316687	-0.693853
SET	0.248264	9.3494	3.51153	0.000538014	0.0049701	-1.16643
CDH6	-0.15682	3.62842	-3.47394	0.000614844	0.0049701	-1.29077
MMP13	-0.138347	3.88071	-3.47197	0.000619147	0.0049701	-1.29726
ACTR3	0.240325	9.10359	3.47074	0.000621833	0.0049701	-1.30129
ITGB3	-0.0632241	3.47585	-3.46689	0.000630354	0.0049701	-1.31396
SMAD2	0.234829	5.95159	3.14462	0.00188671	0.014325	-2.32811
ITGA9	-0.153835	3.6561	-3.07606	0.00235684	0.0172554	-2.53224
APC	0.100299	4.28055	3.05005	0.00256184	0.0181095	-2.60859
VEGFC	0.212437	4.43732	3.0196	0.00282255	0.0192874	-2.6972
TLN1	0.25492	6.60308	2.93338	0.00369905	0.0244614	-2.94372
RORB	-0.0861529	3.53301	-2.91573	0.00390657	0.0250265	-2.99334
MMP1	-0.249923	3.49977	-2.89579	0.00415399	0.0252276	-3.04911
ESR2	-0.0774843	3.39801	-2.89343	0.00418409	0.0252276	-3.05567
FZD1	-0.153247	4.0835	-2.8321	0.0050428	0.0295364	-3.22481
SRF	-0.100747	4.33481	-2.81317	0.00533854	0.0304	-3.27633
STAT5A	0.12585	4.52611	2.71963	0.00704434	0.0390294	-3.52615
SMO	-0.16802	4.89187	-2.67503	0.00801987	0.0432651	-3.64251
GPI	-0.27385	9.06456	-2.6641	0.00827681	0.0435063	-3.67075
SNAI1	-0.0790318	3.5019	-2.59862	0.00997712	0.0511328	-3.83763
CDH3	-0.126453	3.76863	-2.49594	0.0132782	0.066391	-4.09142
PARD6A	-0.109946	4.21866	-2.44821	0.0151205	0.0738023	-4.20612
NCK1	0.160034	6.15552	2.43033	0.0158667	0.0756269	-4.24854
ETV4	0.160306	4.25096	2.42184	0.0162321	0.0756269	-4.26857
CTBP1	0.172766	8.263	2.40366	0.0170405	0.0776292	-4.31127
PTCH1	-0.0914999	3.7192	-2.35603	0.0193284	0.0861376	-4.42165
FLT3	-0.0745201	3.76834	-2.27141	0.0240658	0.104968	-4.61259
TSHR	-0.0589022	3.2647	-2.25745	0.0249377	0.106505	-4.64344
ITGB4	-0.0671062	3.60905	-2.24905	0.0254753	0.10658	-4.66191
MGAT5	-0.0614816	3.89588	-2.21436	0.0278053	0.114002	-4.73755
PRKCI	0.151091	5.08623	2.19881	0.0289075	0.116197	-4.77106
CDH5	0.171786	4.8875	2.181	0.0302177	0.119128	-4.80921
NR4A3	-0.134609	3.84817	-2.16646	0.0313241	0.121159	-4.8401
PXN	-0.0690143	4.17446	-2.15663	0.032092	0.121831	-4.86088
RPSA	-0.137169	7.46018	-2.12835	0.0343934	0.128194	-4.92018
RB1	0.11872	4.87624	2.10429	0.0364604	0.131569	-4.97001
TIAM1	0.206706	4.23358	2.10123	0.0367314	0.131569	-4.97632
CTNND1	0.145137	7.83573	2.0957	0.0372244	0.131569	-4.98768
CST7	0.160649	4.2363	2.08715	0.037998	0.132027	-5.00519
IL8RB	-0.0942149	3.63097	-2.06192	0.0403616	0.136685	-5.05647
AKT1	-0.151599	6.51851	-2.0587	0.0406721	0.136685	-5.06297
DOCK1	-0.151463	5.38127	-2.02461	0.0440861	0.145769	-5.13119
VIL2	0.138881	5.52216	2.01176	0.0454355	0.146892	-5.15664
TGFBR1	0.0544879	3.58223	2.00779	0.0458589	0.146892	-5.16446
SEMA6D	-0.0674087	3.62132	-1.96201	0.0509909	0.159956	-5.25361
RDX	0.163014	6.33229	1.95771	0.051498	0.159956	-5.2619
TGFB1	0.130835	4.33086	1.94337	0.0532159	0.162825	-5.28935
DENR	0.166048	8.18699	1.92115	0.0559736	0.168744	-5.33152
HIF1A	0.195694	9.44992	1.8682	0.063031	0.187266	-5.43011
TPT1	0.0712041	12.7705	1.85833	0.0644252	0.18779	-5.44819
IQGAP1	0.154664	5.95027	1.85404	0.0650396	0.18779	-5.45603
WAS	0.0789083	5.37849	1.83632	0.0676269	0.192549	-5.48818
FN1	0.124217	9.81134	1.81034	0.0715747	0.200997	-5.5348
GRLF1	0.0787813	4.55161	1.76756	0.0784862	0.217428	-5.61012
IQGAP2	0.204462	8.79047	1.75349	0.0808766	0.220112	-5.63452
BMP1	-0.0843543	4.38992	-1.74928	0.0816027	0.220112	-5.64178
CSF1	-0.0438459	4.10932	-1.72776	0.0854001	0.227364	-5.67864
EPHB2	-0.0654274	3.93993	-1.70429	0.0897045	0.235762	-5.71834
WIT1	-0.0654832	3.47371	-1.69808	0.090872	0.235807	-5.72875
TIMP3	0.154736	5.86683	1.66775	0.0967539	0.247932	-5.77909
MCAM	0.118113	5.83442	1.64195	0.101995	0.258136	-5.8212
HGF	-0.110927	3.69121	-1.62907	0.104694	0.261734	-5.84198
PNN	0.125788	7.86708	1.58417	0.114556	0.282939	-5.91319
ITGA4	0.0635744	3.62103	1.57222	0.117301	0.286269	-5.93181
GSK3B	0.129576	6.49899	1.56292	0.119475	0.288145	-5.94622
TP53	0.123	4.59729	1.5423	0.124402	0.295919	-5.97783
METAP2	0.0896702	6.1508	1.53745	0.125585	0.295919	-5.98522
SRC	0.0444364	4.029	1.49802	0.135526	0.31267	-6.04436
PIK3CG	-0.0281598	3.28642	-1.49718	0.135745	0.31267	-6.0456
FAT	0.196829	8.27521	1.48819	0.138097	0.313572	-6.05887
SMAD4	0.0846816	4.96301	1.48404	0.139195	0.313572	-6.06497
FGFR1	0.0618267	4.25447	1.46466	0.144407	0.321776	-6.09323
CYB5R3	-0.0967231	10.3531	-1.45283	0.147662	0.325492	-6.1103
CHD4	0.0813707	6.25164	1.43481	0.152726	0.333072	-6.13603
FLT4	0.0482308	3.65814	1.39446	0.164552	0.355086	-6.19253
CCL7	-0.0438905	3.53858	-1.37826	0.169489	0.36193	-6.21476
WTAP	-0.0724972	5.01111	-1.31237	0.190729	0.399124	-6.30255
CTSK	-0.154353	5.95235	-1.31216	0.190801	0.399124	-6.30283
HPSE	0.0838024	4.01942	1.30299	0.193906	0.401522	-6.31471
SIP1	0.063064	4.29219	1.28384	0.200514	0.411054	-6.33925
MMP11	-0.0793182	4.32712	-1.22805	0.220708	0.447972	-6.40873
ITGA5	-0.124286	6.8519	-1.16336	0.245912	0.494236	-6.48547
ARF1	0.106091	8.94049	1.13367	0.258135	0.513765	-6.51932
IL18	-0.0835671	3.64511	-1.11345	0.2667	0.521941	-6.54188
DVL1	0.0944446	6.06219	1.10977	0.26828	0.521941	-6.54594
CDH1	0.113955	6.81984	1.10605	0.269881	0.521941	-6.55003
CAPN1	-0.0852348	5.47273	-1.08339	0.27979	0.536047	-6.57467
PTPN11	0.0545841	5.82082	1.06254	0.289128	0.548808	-6.5969
LAMA3	-0.180611	5.17037	-1.05583	0.292177	0.549508	-6.60396
ITGA7	-0.0667381	4.27188	-1.0472	0.296129	0.551876	-6.61297
VCL	-0.0513121	5.688	-1.03531	0.301634	0.557072	-6.62528
ITGB1	-0.0208825	4.95464	-1.01026	0.313454	0.573733	-6.65074
COL1A2	0.21094	7.94373	0.985685	0.325344	0.586534	-6.67512
TNFSF10	0.146755	7.84101	0.984	0.32617	0.586534	-6.67677
HRAS	0.0690826	5.78036	0.947809	0.344241	0.613379	-6.71153
ITGAV	0.123677	8.43063	0.937414	0.349548	0.613379	-6.72127
COL4A2	-0.103708	6.72747	-0.936389	0.350075	0.613379	-6.72223
EGF	-0.0450921	3.30376	-0.898928	0.36965	0.642189	-6.75642
MYLK	-0.119505	7.63305	-0.871173	0.384586	0.662523	-6.78086
CXCR4	0.102541	5.84208	0.863455	0.388805	0.664209	-6.78753
IGF2BP2	0.184228	7.06772	0.854439	0.393769	0.667129	-6.79523
IGF1	-0.139627	5.47994	-0.830917	0.4069	0.683725	-6.81496
MMP10	-0.0578825	3.33065	-0.819345	0.413454	0.689091	-6.82447
VTN	0.102092	12.0439	0.811819	0.417752	0.690638	-6.83058
ZFHX1B	-0.0309392	3.55959	-0.804384	0.422023	0.692117	-6.83656
MTA1	-0.039112	5.00302	-0.737205	0.461764	0.746151	-6.88812
INPP5D	0.0335898	4.13423	0.736405	0.462249	0.746151	-6.88871
MYCL1	-0.0416047	4.46094	-0.721102	0.471594	0.755287	-6.89982
WASF1	-0.087579	5.56744	-0.699061	0.485234	0.766113	-6.91541
PLAU	-0.0391724	3.87031	-0.696817	0.486635	0.766113	-6.91697
MMP7	-0.13656	4.63675	-0.692134	0.489565	0.766113	-6.92021
TCF3	-0.0230555	4.68639	-0.662863	0.508095	0.771685	-6.93997
CXCL12	-0.110658	6.03878	-0.653998	0.51378	0.771685	-6.94579
MET	0.054246	5.88395	0.650953	0.51574	0.771685	-6.94777
ACTN1	-0.0533691	7.65691	-0.646633	0.518527	0.771685	-6.95056
EGFR	0.0403757	5.20582	0.631335	0.528461	0.771685	-6.96031
MMP2	0.0788714	5.09315	0.626435	0.531663	0.771685	-6.96338
GSN	-0.0464749	6.04082	-0.62517	0.532492	0.771685	-6.96417
MYC	0.143705	7.97948	0.624806	0.53273	0.771685	-6.96439
ITGA2	0.0391538	3.80329	0.620735	0.535401	0.771685	-6.96692
ILK	-0.0479374	7.16285	-0.619547	0.536181	0.771685	-6.96765
BRMS1	0.0420966	5.50823	0.615575	0.538796	0.771685	-6.9701
SSTR2	-0.0458569	3.8813	-0.611925	0.541204	0.771685	-6.97233
GLI1	-0.0187544	3.93483	-0.610627	0.542062	0.771685	-6.97312
SYK	0.0235572	3.91436	0.594938	0.552481	0.781095	-6.98255
LAMC1	-0.063398	7.98864	-0.556216	0.578614	0.811354	-7.00477
TCF20	0.0207095	4.98223	0.551554	0.5818	0.811354	-7.00735
PTK2	0.048099	7.10547	0.535654	0.592726	0.820102	-7.01597
FXYD5	-0.032345	4.46124	-0.530809	0.596074	0.820102	-7.01854
PTEN	0.0332183	5.61326	0.514198	0.607617	0.83041	-7.0272
CDKN2A	-0.0414933	4.39657	-0.497627	0.619232	0.840679	-7.03556
PLXNB1	-0.0335163	5.01451	-0.489279	0.625119	0.843089	-7.03967
CCR7	0.0261276	3.9447	0.469498	0.639167	0.85599	-7.04913
IL1B	0.0231058	3.91565	0.464082	0.643037	0.85599	-7.05165
NUPR1	-0.081801	9.71343	-0.440636	0.659899	0.860028	-7.06223
TJP1	0.0276754	5.71225	0.440286	0.660152	0.860028	-7.06238
CDH2	-0.0406725	7.85057	-0.437095	0.66246	0.860028	-7.06378
AR	-0.0496852	4.56348	-0.436557	0.662851	0.860028	-7.06401
NME1	-0.0350345	8.90731	-0.421991	0.673434	0.868264	-7.07025
ITGA6	0.0470231	6.052	0.397794	0.691158	0.88201	-7.08015
NR0B2	0.0599453	7.22328	0.3899	0.696978	0.88201	-7.08325
PDGFRB	-0.0357555	5.49842	-0.387398	0.698827	0.88201	-7.08422
FGFR4	0.0435649	6.41654	0.380794	0.703714	0.88201	-7.08675
SNAI2	0.059356	5.84559	0.37824	0.705608	0.88201	-7.08772
TNFSF11	-0.0140988	3.52209	-0.359836	0.719307	0.893684	-7.09449
ARHGEF4	-0.00690371	3.42865	-0.340674	0.733666	0.895115	-7.10119
CD44	0.0243469	4.38403	0.339979	0.734188	0.895115	-7.10143
COL1A1	0.0306887	5.21384	0.332585	0.739757	0.895115	-7.10391
CASD1	-0.0326696	5.03825	-0.327403	0.743667	0.895115	-7.10562
RHOA	0.0250946	10.1789	0.325761	0.744907	0.895115	-7.10615
AKT3	0.0196425	4.10792	0.323447	0.746657	0.895115	-7.1069
CTNNA1	-0.011175	6.56456	-0.3135	0.75419	0.895604	-7.11006
LYK5	0.0141683	5.82009	0.307113	0.759041	0.895604	-7.11204
GNRH1	-0.00922661	3.28397	-0.305626	0.760172	0.895604	-7.1125
CTSL	-0.0242724	8.73859	-0.292592	0.770103	0.902121	-7.11639
RAC1	-0.013408	10.3089	-0.282819	0.777575	0.905699	-7.11919
PLAUR	0.0162678	4.20258	0.2693	0.787945	0.910194	-7.12292
JAK2	0.0124316	3.70297	0.26214	0.793453	0.910194	-7.12482
FGF2	-0.0172658	3.64987	-0.26045	0.794755	0.910194	-7.12526
NME2	-0.0153957	10.294	-0.228217	0.819684	0.92686	-7.13312
STK11	0.00856609	4.87733	0.223501	0.823348	0.92686	-7.13418
CD82	0.00978398	5.34532	0.219407	0.826532	0.92686	-7.13509
TMSB4X	-0.0181747	11.7696	-0.218301	0.827392	0.92686	-7.13533
ENPP2	0.0410819	7.88038	0.200752	0.841074	0.93093	-7.139
FYN	-0.0120415	4.72664	-0.195497	0.84518	0.93093	-7.14004
MRC2	-0.0115934	5.25573	-0.19248	0.84754	0.93093	-7.14062
TIMP2	0.0246569	5.61715	0.190371	0.849189	0.93093	-7.14103
KISS1	-0.00587492	3.59892	-0.169965	0.86519	0.943425	-7.1447
WASF3	0.0284746	5.16368	0.162533	0.871031	0.944769	-7.14593
VEGFA	-0.0108152	7.34718	-0.113844	0.909463	0.974724	-7.15265
CDC42	0.00507546	5.27902	0.111257	0.911511	0.974724	-7.15294
CTTN	0.00770981	5.37533	0.109489	0.912912	0.974724	-7.15313
NME4	-0.00984505	7.47555	-0.0933916	0.925675	0.98323	-7.15476
TNS1	-0.00340112	5.30462	-0.0563618	0.955103	0.999683	-7.15753
MTSS1	-0.00183237	5.52939	-0.0384537	0.96936	0.999683	-7.15838
HTATIP2	0.00328642	7.07795	0.0355905	0.97164	0.999683	-7.15849
LAMB3	0.00377789	4.224	0.0342535	0.972705	0.999683	-7.15853
RHOC	0.0029281	7.7036	0.0283801	0.977384	0.999683	-7.15872
TIAM2	-0.000573878	3.41756	-0.0240124	0.980864	0.999683	-7.15883
CDH11	0.00214918	4.25872	0.0219706	0.982491	0.999683	-7.15888
MMP9	0.00245022	5.29436	0.0139487	0.988883	0.999683	-7.15902
SPP1	-0.00448791	8.48288	-0.0136119	0.989152	0.999683	-7.15903
MSN	-0.000669722	7.90634	-0.00505059	0.995975	0.999683	-7.15911
CRK	-0.000157475	6.06472	-0.00181294	0.998555	0.999683	-7.15912
EWSR1	-1.5e-05	5.52236	-0.000397265	0.999683	0.999683	-7.15912
